# Supplementary material for: Ethyl 1-sec-butyl-2-(4-fluoro­phen­yl)-1H-benzimidazole-5-carboxyl­ate
Source: Acta Crystallogr Sect E Struct Rep Online. 2011 Oct 12;67(Pt 11):o2938. doi: 10.1107/S1600536811041663 (PMC3247350; doi:10.1107/S1600536811041663)
Supplement: Supplementary file 1 [file e-67-o2938-sup1.cif]

##############################################################################
#                                                                            #
# This CIF contains the data in a paper accepted for publication in          #
# Acta Crystallographica Section E. It conforms to the requirements of       #
# Notes for Authors for Acta Crystallographica Section E, and has been       #
# peer reviewed under the auspices of the IUCr Commission on Journals.       #
#                                                                            #
# Full details of the Crystallographic Information File format               #
# are given in the paper "The Crystallographic Information File (CIF):       #
# a New Standard Archive File for Crystallography" by S. R. Hall, F. H.      #
# Allen and I. D. Brown [Acta Cryst. (1991), A47, 655-685].                  #
#                                                                            #
# The current version of the core CIF dictionary is obtainable from          #
# ftp://ftp.iucr.org/pub/cif_core.dic.                                       #
#                                                                            #
# Software is freely available for graphical display of the structure(s)     #
# in this CIF. For information consult the CIF software page                 #
# http://www.iucr.org/resources/cif/software.                                #
#                                                                            #
# This file may be used for bona fide research purposes within the           #
# scientific community so long as proper attribution is given to the journal # 
# article from which it was obtained.                                        #
#                                                                            #
##############################################################################
data_global
_audit_creation_method     'form.cif (version 2.0)'
_journal_data_validation_number     ?
_journal_date_recd_electronic     2011-10-04
_journal_date_accepted     2011-10-10
_journal_name_full     'Acta Crystallographica, Section E'
_journal_year     2011
_journal_volume     67
_journal_issue     11
_journal_page_first     o2938
_journal_page_last     o2938
_journal_paper_category     QO
_journal_coeditor_code     IS2787
_publ_contact_author_name     'Abdul Rahim, Aisyah Saad'
_publ_contact_author_address
;
      School of Pharmaceutical Sciences,
      Universiti Sains Malaysia
      11800, USM, Penang
      Malaysia
;
_publ_contact_author_email     'aisyah@usm.my'
_publ_contact_author_fax     '6 04 6570017'
_publ_contact_author_phone     '6 04 6534094'
_publ_section_title
;
Ethyl
1-<i>sec</i>-butyl-2-(4-fluorophenyl)-1<i>H</i>-benzimidazole-5-carboxylate
;
loop_
    _publ_author_name
    _publ_author_footnote
    _publ_author_address
    'Arumugam, Natarajan' ?
;      School of Pharmaceutical Sciences
       Universiti Sains Malaysia
       11800 USM, Penang,
       Malaysia
;
    'Ngah, Nurziana' ?
;     Kulliyyah of Science
      International Islamic University Malaysia
      Kuantan Campus, Jalan Istana
      Bandar Indera Mahkota, 25200 Kuantan
      Pahang, Malaysia
;
    'Abd Hamid, Shafida' ?
;     Kulliyyah of Science
      International Islamic University Malaysia
      Kuantan Campus, Jalan Istana
      Bandar Indera Mahkota, 25200 Kuantan
      Pahang, Malaysia
;
    'Abdul Rahim, Aisyah Saad' ?
;      School of Pharmaceutical Sciences
       Universiti Sains Malaysia
       11800 USM, Penang,
       Malaysia
;
data_I
_audit_creation_method     SHELXL-97
_chemical_name_systematic
;
Ethyl 1-<i>sec</i>-butyl-2-(4-fluorophenyl)-1<i>H</i>-benzimidazole-
5-carboxylate
;
_chemical_name_common     ?
_chemical_formula_moiety     'C20 H21 F N2 O2'
_chemical_formula_sum     'C20 H21 F N2 O2'
_chemical_formula_iupac     'C20 H21 F N2 O2'
_chemical_formula_weight     340.39
_chemical_melting_point     ?
_symmetry_cell_setting     monoclinic
_symmetry_space_group_name_H-M     'P 21/c'
_symmetry_space_group_name_Hall     '-P 2ybc'
loop_
    _symmetry_equiv_pos_as_xyz
    'x, y, z'
    '-x, y+1/2, -z+1/2'
    '-x, -y, -z'
    'x, -y-1/2, z-1/2'
_cell_length_a     10.2249(16)
_cell_length_b     12.3767(18)
_cell_length_c     14.149(2)
_cell_angle_alpha     90.00
_cell_angle_beta     93.473(2)
_cell_angle_gamma     90.00
_cell_volume     1787.3(5)
_cell_formula_units_Z     4
_cell_measurement_reflns_used     2853
_cell_measurement_theta_min     2.0
_cell_measurement_theta_max     25.0
_cell_measurement_temperature     293(2)
_exptl_crystal_description     'block'
_exptl_crystal_colour     'colourless'
_exptl_crystal_size_max     0.37
_exptl_crystal_size_mid     0.20
_exptl_crystal_size_min     0.11
_exptl_crystal_density_diffrn     1.265
_exptl_crystal_density_meas     ?
_exptl_crystal_density_method     'not measured'
_exptl_crystal_F_000     720
_exptl_absorpt_coefficient_mu     0.089
_exptl_absorpt_correction_type     multi-scan
_exptl_absorpt_process_details     '(SADABS; Bruker, 2009)'
_exptl_absorpt_correction_T_min     0.9677
_exptl_absorpt_correction_T_max     0.9903
_exptl_special_details     ?
_diffrn_ambient_temperature     293(2)
_diffrn_radiation_type     MoK\a
_diffrn_radiation_wavelength     0.71073
_diffrn_radiation_source     'fine-focus sealed tube'
_diffrn_radiation_monochromator     graphite
_diffrn_measurement_device_type
;
Bruker APEXII DUO CCD
;
_diffrn_measurement_method     '\f and \w'
_diffrn_detector_area_resol_mean     83.66
_diffrn_reflns_number     10465
_diffrn_reflns_av_R_equivalents     0.0268
_diffrn_reflns_av_sigmaI/netI     0.0278
_diffrn_reflns_theta_min     2.0
_diffrn_reflns_theta_max     25.0
_diffrn_reflns_theta_full     25.0
_diffrn_measured_fraction_theta_max     1.0
_diffrn_measured_fraction_theta_full     1.0
_diffrn_reflns_limit_h_min     -12
_diffrn_reflns_limit_h_max     12
_diffrn_reflns_limit_k_min     -14
_diffrn_reflns_limit_k_max     14
_diffrn_reflns_limit_l_min     -16
_diffrn_reflns_limit_l_max     16
_diffrn_standards_number     0
_diffrn_standards_interval_count     0
_diffrn_standards_interval_time     0
_diffrn_standards_decay_%     0
_refine_special_details
;
Refinement of <i>F</i>^2^ against ALL reflections. The weighted <i>R</i>-factor
<i>wR</i> and goodness of fit <i>S</i> are based on <i>F</i>^2^, conventional
<i>R</i>-factors <i>R</i> are based on <i>F</i>, with <i>F</i> set to zero for
negative <i>F</i>^2^. The threshold expression of <i>F</i>^2^ >
\s(<i>F</i>^2^) is used only for calculating <i>R</i>-factors(gt) <i>etc</i>.
and is not relevant to the choice of reflections for refinement.
<i>R</i>-factors based on <i>F</i>^2^ are statistically about twice as large
as those based on <i>F</i>, and <i>R</i>- factors based on ALL data will be
even larger.
;
_reflns_number_total     3130
_reflns_number_gt     2342
_reflns_threshold_expression     I>2\s(I)
_refine_ls_structure_factor_coef     Fsqd
_refine_ls_matrix_type     full
_refine_ls_R_factor_all     0.0638
_refine_ls_R_factor_gt     0.0466
_refine_ls_wR_factor_gt     0.1344
_refine_ls_wR_factor_ref     0.1497
_refine_ls_goodness_of_fit_ref     1.047
_refine_ls_restrained_S_all     1.047
_refine_ls_number_reflns     3130
_refine_ls_number_parameters     229
_refine_ls_number_restraints     0
_refine_ls_hydrogen_treatment     constr
_refine_ls_weighting_scheme     calc
_refine_ls_weighting_details
         'calc w=1/[\s^2^(Fo^2^)+(0.0825P)^2^+0.3130P] where P=(Fo^2^+2Fc^2^)/3'
_atom_sites_solution_hydrogens     geom
_atom_sites_solution_primary     direct
_atom_sites_solution_secondary     difmap
_refine_ls_shift/su_max     0.001
_refine_ls_shift/su_mean     0.000
_refine_diff_density_max     0.21
_refine_diff_density_min     -0.20
_refine_ls_extinction_method     none
_refine_ls_extinction_coef     ?
loop_
    _atom_type_symbol
    _atom_type_description
    _atom_type_scat_dispersion_real
    _atom_type_scat_dispersion_imag
    _atom_type_scat_source
    'C' 'C' 0.0033 0.0016
                         'International Tables Vol C Tables 4.2.6.8 and 6.1.1.4'
    'H' 'H' 0.0000 0.0000
                         'International Tables Vol C Tables 4.2.6.8 and 6.1.1.4'
    'N' 'N' 0.0061 0.0033
                         'International Tables Vol C Tables 4.2.6.8 and 6.1.1.4'
    'O' 'O' 0.0106 0.0060
                         'International Tables Vol C Tables 4.2.6.8 and 6.1.1.4'
    'F' 'F' 0.0171 0.0103
                         'International Tables Vol C Tables 4.2.6.8 and 6.1.1.4'
_computing_data_collection     'APEX2 (Bruker, 2009)'
_computing_cell_refinement     'SAINT (Bruker, 2009)'
_computing_data_reduction     'SAINT (Bruker, 2009)'
_computing_structure_solution     'SHELXTL (Sheldrick, 2008)'
_computing_structure_refinement     'SHELXTL (Sheldrick, 2008)'
_computing_molecular_graphics     'SHELXTL (Sheldrick, 2008)'
_computing_publication_material
;
SHELXTL (Sheldrick, 2008) and PLATON (Spek, 2009)
;
loop_
    _atom_site_type_symbol
    _atom_site_label
    _atom_site_fract_x
    _atom_site_fract_y
    _atom_site_fract_z
    _atom_site_U_iso_or_equiv
    _atom_site_adp_type
    _atom_site_calc_flag
    _atom_site_refinement_flags
    _atom_site_occupancy
    _atom_site_symmetry_multiplicity
    _atom_site_disorder_assembly
    _atom_site_disorder_group
    F F1 1.45030(16) 1.11874(14) 0.07109(13) 0.1053(6) Uani d . 1 1 . .
    O O1 0.49279(17) 0.52863(13) 0.17567(13) 0.0764(5) Uani d . 1 1 . .
    O O2 0.65827(16) 0.47066(12) 0.09413(12) 0.0696(5) Uani d . 1 1 . .
    N N1 0.89771(15) 0.92002(12) 0.18887(11) 0.0456(4) Uani d . 1 1 . .
    N N2 0.98670(15) 0.78337(12) 0.10912(11) 0.0468(4) Uani d . 1 1 . .
    C C1 0.86373(18) 0.75303(14) 0.13674(12) 0.0421(4) Uani d . 1 1 . .
    C C2 0.79676(19) 0.65643(15) 0.12078(13) 0.0458(5) Uani d . 1 1 . .
    H H2 0.8334 0.6006 0.0872 0.055 Uiso calc R 1 1 . .
    C C3 0.67392(19) 0.64541(15) 0.15618(13) 0.0467(5) Uani d . 1 1 . .
    C C4 0.6195(2) 0.73015(17) 0.20597(15) 0.0537(5) Uani d . 1 1 . .
    H H4 0.5372 0.7208 0.2293 0.064 Uiso calc R 1 1 . .
    C C5 0.68326(19) 0.82662(17) 0.22166(15) 0.0542(5) Uani d . 1 1 . .
    H H5 0.6456 0.8827 0.2543 0.065 Uiso calc R 1 1 . .
    C C6 0.80724(18) 0.83677(15) 0.18631(13) 0.0439(5) Uani d . 1 1 . .
    C C7 1.00272(18) 0.88255(15) 0.14109(12) 0.0428(4) Uani d . 1 1 . .
    C C8 1.11991(18) 0.94762(15) 0.12502(13) 0.0443(5) Uani d . 1 1 . .
    C C9 1.1114(2) 1.05455(17) 0.09460(14) 0.0557(5) Uani d . 1 1 . .
    H H9 1.0297 1.0875 0.0865 0.067 Uiso calc R 1 1 . .
    C C10 1.2223(3) 1.11195(19) 0.07637(16) 0.0658(6) Uani d . 1 1 . .
    H H10 1.2166 1.1834 0.0561 0.079 Uiso calc R 1 1 . .
    C C11 1.3408(2) 1.0617(2) 0.08865(17) 0.0672(6) Uani d . 1 1 . .
    C C12 1.3540(2) 0.9576(2) 0.11717(18) 0.0697(7) Uani d . 1 1 . .
    H H12 1.4361 0.9253 0.1240 0.084 Uiso calc R 1 1 . .
    C C13 1.2422(2) 0.90061(18) 0.13581(16) 0.0582(6) Uani d . 1 1 . .
    H H13 1.2496 0.8293 0.1560 0.070 Uiso calc R 1 1 . .
    C C14 0.5983(2) 0.54440(17) 0.14437(14) 0.0528(5) Uani d . 1 1 . .
    C C15 0.5918(3) 0.36793(19) 0.0794(2) 0.0798(8) Uani d . 1 1 . .
    H H15A 0.5018 0.3795 0.0559 0.096 Uiso calc R 1 1 . .
    H H15B 0.5915 0.3282 0.1385 0.096 Uiso calc R 1 1 . .
    C C16 0.6626(3) 0.3076(2) 0.0104(2) 0.0967(10) Uani d . 1 1 . .
    H H16A 0.6615 0.3474 -0.0479 0.145 Uiso calc R 1 1 . .
    H H16B 0.6213 0.2387 -0.0007 0.145 Uiso calc R 1 1 . .
    H H16C 0.7515 0.2970 0.0342 0.145 Uiso calc R 1 1 . .
    C C17 0.8973(2) 1.01576(17) 0.25156(16) 0.0608(6) Uani d . 1 1 . .
    H H17 0.9825 1.0513 0.2477 0.073 Uiso calc R 1 1 . .
    C C18 0.8868(3) 0.9822(2) 0.35314(18) 0.0803(8) Uani d . 1 1 . .
    H H18A 0.8993 1.0451 0.3935 0.096 Uiso calc R 1 1 . .
    H H18B 0.7994 0.9545 0.3610 0.096 Uiso calc R 1 1 . .
    C C19 0.9833(3) 0.8994(3) 0.38342(18) 0.0906(9) Uani d . 1 1 . .
    H H19A 0.9644 0.8337 0.3492 0.136 Uiso calc R 1 1 . .
    H H19B 0.9789 0.8864 0.4500 0.136 Uiso calc R 1 1 . .
    H H19C 1.0696 0.9240 0.3708 0.136 Uiso calc R 1 1 . .
    C C20 0.7917(3) 1.0977(2) 0.2147(3) 0.0974(10) Uani d . 1 1 . .
    H H20A 0.7997 1.1099 0.1483 0.146 Uiso calc R 1 1 . .
    H H20B 0.8036 1.1647 0.2483 0.146 Uiso calc R 1 1 . .
    H H20C 0.7062 1.0693 0.2246 0.146 Uiso calc R 1 1 . .
loop_
    _atom_site_aniso_label
    _atom_site_aniso_U_11
    _atom_site_aniso_U_22
    _atom_site_aniso_U_33
    _atom_site_aniso_U_12
    _atom_site_aniso_U_13
    _atom_site_aniso_U_23
    F1 0.0832(11) 0.1053(12) 0.1309(14) -0.0492(9) 0.0352(10) 0.0009(10)
    O1 0.0610(10) 0.0656(11) 0.1054(13) -0.0198(8) 0.0281(9) -0.0043(9)
    O2 0.0676(10) 0.0470(9) 0.0966(11) -0.0210(7) 0.0245(9) -0.0150(8)
    N1 0.0434(9) 0.0390(9) 0.0552(9) -0.0022(7) 0.0100(7) -0.0086(7)
    N2 0.0453(9) 0.0410(9) 0.0558(9) -0.0032(7) 0.0156(7) -0.0043(7)
    C1 0.0423(10) 0.0366(10) 0.0481(10) -0.0005(8) 0.0095(8) -0.0007(8)
    C2 0.0474(10) 0.0364(10) 0.0545(11) 0.0001(8) 0.0126(9) -0.0029(8)
    C3 0.0445(10) 0.0431(11) 0.0530(11) -0.0042(8) 0.0072(8) 0.0024(8)
    C4 0.0403(10) 0.0556(12) 0.0666(12) -0.0026(9) 0.0145(9) -0.0033(10)
    C5 0.0450(11) 0.0503(12) 0.0686(13) 0.0014(9) 0.0146(9) -0.0131(10)
    C6 0.0419(10) 0.0385(10) 0.0519(10) 0.0004(8) 0.0072(8) -0.0039(8)
    C7 0.0449(10) 0.0394(10) 0.0448(10) -0.0021(8) 0.0074(8) -0.0016(8)
    C8 0.0459(10) 0.0433(11) 0.0446(9) -0.0058(8) 0.0095(8) -0.0043(8)
    C9 0.0587(13) 0.0506(12) 0.0579(12) -0.0065(10) 0.0043(10) 0.0044(9)
    C10 0.0820(17) 0.0535(13) 0.0625(13) -0.0223(12) 0.0088(12) 0.0089(10)
    C11 0.0623(14) 0.0713(16) 0.0702(14) -0.0285(12) 0.0205(11) -0.0040(12)
    C12 0.0474(13) 0.0732(16) 0.0897(17) -0.0075(11) 0.0139(11) -0.0017(13)
    C13 0.0524(12) 0.0505(12) 0.0731(14) -0.0045(10) 0.0143(10) 0.0022(10)
    C14 0.0500(12) 0.0478(12) 0.0613(12) -0.0066(9) 0.0099(10) 0.0027(9)
    C15 0.0873(18) 0.0516(14) 0.1029(19) -0.0304(13) 0.0256(15) -0.0133(13)
    C16 0.109(2) 0.0612(16) 0.123(2) -0.0270(16) 0.0293(19) -0.0215(16)
    C17 0.0572(13) 0.0468(12) 0.0804(15) -0.0078(10) 0.0197(11) -0.0239(11)
    C18 0.0765(18) 0.095(2) 0.0720(16) -0.0237(15) 0.0244(13) -0.0351(14)
    C19 0.098(2) 0.114(2) 0.0592(15) -0.0281(19) 0.0050(14) 0.0001(15)
    C20 0.0765(18) 0.0528(15) 0.165(3) 0.0089(13) 0.0213(18) -0.0266(16)
_geom_special_details
;
All e.s.d.'s (except the e.s.d. in the dihedral angle between two l.s. planes)
are estimated using the full covariance matrix. The cell e.s.d.'s are taken
into account individually in the estimation of e.s.d.'s in distances, angles
and torsion angles; correlations between e.s.d.'s in cell parameters are only
used when they are defined by crystal symmetry. An approximate (isotropic)
treatment of cell e.s.d.'s is used for estimating e.s.d.'s involving l.s.
planes.
;
loop_
    _geom_bond_atom_site_label_1
    _geom_bond_atom_site_label_2
    _geom_bond_site_symmetry_2
    _geom_bond_distance
    _geom_bond_publ_flag
    F1 C11 . 1.359(2) ?
    O1 C14 . 1.207(2) ?
    O2 C14 . 1.329(3) ?
    O2 C15 . 1.451(3) ?
    N1 C7 . 1.383(2) ?
    N1 C6 . 1.384(2) ?
    N1 C17 . 1.480(2) ?
    N2 C7 . 1.315(2) ?
    N2 C1 . 1.391(2) ?
    C1 C2 . 1.390(3) ?
    C1 C6 . 1.396(2) ?
    C2 C3 . 1.387(3) ?
    C2 H2 . 0.9300 ?
    C3 C4 . 1.397(3) ?
    C3 C14 . 1.474(3) ?
    C4 C5 . 1.372(3) ?
    C4 H4 . 0.9300 ?
    C5 C6 . 1.396(3) ?
    C5 H5 . 0.9300 ?
    C7 C8 . 1.473(3) ?
    C8 C13 . 1.379(3) ?
    C8 C9 . 1.393(3) ?
    C9 C10 . 1.376(3) ?
    C9 H9 . 0.9300 ?
    C10 C11 . 1.363(4) ?
    C10 H10 . 0.9300 ?
    C11 C12 . 1.355(4) ?
    C12 C13 . 1.382(3) ?
    C12 H12 . 0.9300 ?
    C13 H13 . 0.9300 ?
    C15 C16 . 1.456(4) ?
    C15 H15A . 0.9700 ?
    C15 H15B . 0.9700 ?
    C16 H16A . 0.9600 ?
    C16 H16B . 0.9600 ?
    C16 H16C . 0.9600 ?
    C17 C18 . 1.506(4) ?
    C17 C20 . 1.549(4) ?
    C17 H17 . 0.9800 ?
    C18 C19 . 1.468(4) ?
    C18 H18A . 0.9700 ?
    C18 H18B . 0.9700 ?
    C19 H19A . 0.9600 ?
    C19 H19B . 0.9600 ?
    C19 H19C . 0.9600 ?
    C20 H20A . 0.9600 ?
    C20 H20B . 0.9600 ?
    C20 H20C . 0.9600 ?
loop_
    _geom_angle_atom_site_label_1
    _geom_angle_atom_site_label_2
    _geom_angle_atom_site_label_3
    _geom_angle_site_symmetry_1
    _geom_angle_site_symmetry_3
    _geom_angle
    _geom_angle_publ_flag
    C14 O2 C15 . . 116.83(18) ?
    C7 N1 C6 . . 105.97(14) ?
    C7 N1 C17 . . 126.27(16) ?
    C6 N1 C17 . . 125.85(16) ?
    C7 N2 C1 . . 104.55(15) ?
    C2 C1 N2 . . 129.17(16) ?
    C2 C1 C6 . . 120.37(17) ?
    N2 C1 C6 . . 110.45(15) ?
    C3 C2 C1 . . 118.30(17) ?
    C3 C2 H2 . . 120.8 ?
    C1 C2 H2 . . 120.9 ?
    C2 C3 C4 . . 120.33(18) ?
    C2 C3 C14 . . 121.51(18) ?
    C4 C3 C14 . . 118.15(18) ?
    C5 C4 C3 . . 122.36(19) ?
    C5 C4 H4 . . 118.8 ?
    C3 C4 H4 . . 118.8 ?
    C4 C5 C6 . . 116.93(18) ?
    C4 C5 H5 . . 121.5 ?
    C6 C5 H5 . . 121.5 ?
    N1 C6 C1 . . 105.64(16) ?
    N1 C6 C5 . . 132.65(17) ?
    C1 C6 C5 . . 121.70(17) ?
    N2 C7 N1 . . 113.38(16) ?
    N2 C7 C8 . . 122.88(16) ?
    N1 C7 C8 . . 123.72(16) ?
    C13 C8 C9 . . 118.32(18) ?
    C13 C8 C7 . . 119.53(18) ?
    C9 C8 C7 . . 122.07(18) ?
    C10 C9 C8 . . 120.8(2) ?
    C10 C9 H9 . . 119.6 ?
    C8 C9 H9 . . 119.6 ?
    C11 C10 C9 . . 118.5(2) ?
    C11 C10 H10 . . 120.8 ?
    C9 C10 H10 . . 120.8 ?
    C12 C11 F1 . . 118.7(2) ?
    C12 C11 C10 . . 122.9(2) ?
    F1 C11 C10 . . 118.4(2) ?
    C11 C12 C13 . . 118.3(2) ?
    C11 C12 H12 . . 120.9 ?
    C13 C12 H12 . . 120.9 ?
    C8 C13 C12 . . 121.2(2) ?
    C8 C13 H13 . . 119.4 ?
    C12 C13 H13 . . 119.4 ?
    O1 C14 O2 . . 122.46(19) ?
    O1 C14 C3 . . 124.7(2) ?
    O2 C14 C3 . . 112.79(17) ?
    O2 C15 C16 . . 107.4(2) ?
    O2 C15 H15A . . 110.2 ?
    C16 C15 H15A . . 110.2 ?
    O2 C15 H15B . . 110.2 ?
    C16 C15 H15B . . 110.2 ?
    H15A C15 H15B . . 108.5 ?
    C15 C16 H16A . . 109.5 ?
    C15 C16 H16B . . 109.5 ?
    H16A C16 H16B . . 109.5 ?
    C15 C16 H16C . . 109.5 ?
    H16A C16 H16C . . 109.5 ?
    H16B C16 H16C . . 109.5 ?
    N1 C17 C18 . . 110.73(18) ?
    N1 C17 C20 . . 110.4(2) ?
    C18 C17 C20 . . 114.4(2) ?
    N1 C17 H17 . . 106.9 ?
    C18 C17 H17 . . 106.9 ?
    C20 C17 H17 . . 106.9 ?
    C19 C18 C17 . . 112.7(2) ?
    C19 C18 H18A . . 109.1 ?
    C17 C18 H18A . . 109.1 ?
    C19 C18 H18B . . 109.1 ?
    C17 C18 H18B . . 109.1 ?
    H18A C18 H18B . . 107.8 ?
    C18 C19 H19A . . 109.5 ?
    C18 C19 H19B . . 109.5 ?
    H19A C19 H19B . . 109.5 ?
    C18 C19 H19C . . 109.5 ?
    H19A C19 H19C . . 109.5 ?
    H19B C19 H19C . . 109.5 ?
    C17 C20 H20A . . 109.5 ?
    C17 C20 H20B . . 109.5 ?
    H20A C20 H20B . . 109.5 ?
    C17 C20 H20C . . 109.5 ?
    H20A C20 H20C . . 109.5 ?
    H20B C20 H20C . . 109.5 ?
loop_
    _geom_torsion_atom_site_label_1
    _geom_torsion_atom_site_label_2
    _geom_torsion_atom_site_label_3
    _geom_torsion_atom_site_label_4
    _geom_torsion_site_symmetry_1
    _geom_torsion_site_symmetry_2
    _geom_torsion_site_symmetry_3
    _geom_torsion_site_symmetry_4
    _geom_torsion
    _geom_torsion_publ_flag
    C7 N2 C1 C2 . . . . 179.31(19) ?
    C7 N2 C1 C6 . . . . -0.2(2) ?
    N2 C1 C2 C3 . . . . 179.81(18) ?
    C6 C1 C2 C3 . . . . -0.7(3) ?
    C1 C2 C3 C4 . . . . 0.4(3) ?
    C1 C2 C3 C14 . . . . -178.35(17) ?
    C2 C3 C4 C5 . . . . 0.3(3) ?
    C14 C3 C4 C5 . . . . 179.11(19) ?
    C3 C4 C5 C6 . . . . -0.7(3) ?
    C7 N1 C6 C1 . . . . 0.10(19) ?
    C17 N1 C6 C1 . . . . -164.91(18) ?
    C7 N1 C6 C5 . . . . -179.7(2) ?
    C17 N1 C6 C5 . . . . 15.3(3) ?
    C2 C1 C6 N1 . . . . -179.50(16) ?
    N2 C1 C6 N1 . . . . 0.1(2) ?
    C2 C1 C6 C5 . . . . 0.3(3) ?
    N2 C1 C6 C5 . . . . 179.88(18) ?
    C4 C5 C6 N1 . . . . -179.9(2) ?
    C4 C5 C6 C1 . . . . 0.4(3) ?
    C1 N2 C7 N1 . . . . 0.3(2) ?
    C1 N2 C7 C8 . . . . -178.22(16) ?
    C6 N1 C7 N2 . . . . -0.2(2) ?
    C17 N1 C7 N2 . . . . 164.68(18) ?
    C6 N1 C7 C8 . . . . 178.24(17) ?
    C17 N1 C7 C8 . . . . -16.8(3) ?
    N2 C7 C8 C13 . . . . -43.5(3) ?
    N1 C7 C8 C13 . . . . 138.2(2) ?
    N2 C7 C8 C9 . . . . 133.3(2) ?
    N1 C7 C8 C9 . . . . -45.0(3) ?
    C13 C8 C9 C10 . . . . -0.4(3) ?
    C7 C8 C9 C10 . . . . -177.26(18) ?
    C8 C9 C10 C11 . . . . 0.1(3) ?
    C9 C10 C11 C12 . . . . 0.6(4) ?
    C9 C10 C11 F1 . . . . -179.65(19) ?
    F1 C11 C12 C13 . . . . 179.3(2) ?
    C10 C11 C12 C13 . . . . -0.9(4) ?
    C9 C8 C13 C12 . . . . 0.1(3) ?
    C7 C8 C13 C12 . . . . 176.99(19) ?
    C11 C12 C13 C8 . . . . 0.6(3) ?
    C15 O2 C14 O1 . . . . -1.0(3) ?
    C15 O2 C14 C3 . . . . 179.5(2) ?
    C2 C3 C14 O1 . . . . 177.9(2) ?
    C4 C3 C14 O1 . . . . -1.0(3) ?
    C2 C3 C14 O2 . . . . -2.6(3) ?
    C4 C3 C14 O2 . . . . 178.55(18) ?
    C14 O2 C15 C16 . . . . 170.5(2) ?
    C7 N1 C17 C18 . . . . -110.7(2) ?
    C6 N1 C17 C18 . . . . 51.3(3) ?
    C7 N1 C17 C20 . . . . 121.5(2) ?
    C6 N1 C17 C20 . . . . -76.5(3) ?
    N1 C17 C18 C19 . . . . 50.7(3) ?
    C20 C17 C18 C19 . . . . 176.3(2) ?
loop_
    _geom_hbond_atom_site_label_D
    _geom_hbond_atom_site_label_H
    _geom_hbond_atom_site_label_A
    _geom_hbond_site_symmetry_D
    _geom_hbond_site_symmetry_H
    _geom_hbond_site_symmetry_A
    _geom_hbond_distance_DH
    _geom_hbond_distance_HA
    _geom_hbond_distance_DA
    _geom_hbond_angle_DHA
    _geom_hbond_publ_flag
    C5 H5 O1 . . 2_655 0.93 2.53 3.452(3) 169 yes
    C20 H20C O1 . . 2_655 0.96 2.59 3.485(4) 154 yes
    C19 H19A Cg1 . . 1_555 0.96 2.82 3.400(3) 121 yes
