# Supplementary material for: Ethyl 1-sec-butyl-2-(4-fluoro­phen­yl)-1H-benzimidazole-5-carboxyl­ate
Source: Acta Crystallogr Sect E Struct Rep Online. 2011 Oct 12;67(Pt 11):o2938. doi: 10.1107/S1600536811041663 (PMC3247350; doi:10.1107/S1600536811041663)
Supplement: Supplementary file 2 [file e-67-o2938-Isup2.hkl]

# 
# h,k,l, Fc-squared, Fo-squared, sigma(Fo-squared) and status flag 
# 
data_I
_shelx_title ' sah1 in P2(1)/c     (RT)' 
_shelx_refln_list_code          4 
_shelx_F_calc_maximum      194.56 
_exptl_crystal_F_000       720.00 
_reflns_d_resolution_high  0.8410 
 
loop_ 
 _symmetry_equiv_pos_as_xyz 
 'x, y, z' 
 '-x, y+1/2, -z+1/2' 
 '-x, -y, -z' 
 'x, -y-1/2, z-1/2' 
 
_cell_length_a    10.2249 
_cell_length_b    12.3767 
_cell_length_c    14.1493 
_cell_angle_alpha  90.000 
_cell_angle_beta   93.473 
_cell_angle_gamma  90.000 
 
_shelx_F_squared_multiplier     1.000 
 
loop_ 
 _refln_index_h 
 _refln_index_k 
 _refln_index_l 
 _refln_F_squared_calc 
 _refln_F_squared_meas 
 _refln_F_squared_sigma 
 _refln_observed_status 
   1   0   0      267.36      137.05      4.33 o 
   2   0   0       28.69       11.24      3.62 o 
   3   0   0      790.29      627.15     14.69 o 
   4   0   0     1668.91     1266.91     35.23 o 
   5   0   0       53.07       47.73      3.16 o 
   6   0   0     1172.75     1252.49     25.27 o 
   8   0   0      513.24      482.26     24.29 o 
   9   0   0     1360.16     1337.26     28.80 o 
  10   0   0      283.02      273.85     10.02 o 
  11   0   0        0.42        6.47      3.20 o 
  12   0   0        1.84        2.42      3.43 o 
   1   1   0     4915.53     4605.65     56.32 o 
   2   1   0      859.66      664.60     10.48 o 
   3   1   0      927.98      924.32     14.62 o 
   5   1   0       28.86       48.94      3.50 o 
   6   1   0        0.02        0.51      1.16 o 
   7   1   0      255.82      263.20      7.22 o 
   8   1   0        2.65        2.95      1.65 o 
   9   1   0       12.48       12.71      2.29 o 
  10   1   0       29.86       26.34      4.23 o 
  11   1   0       68.22       73.19      4.44 o 
  12   1   0        0.34        0.89      2.14 o 
   0   2   0    10364.78    10512.30    256.42 o 
   1   2   0        0.06       17.25      1.98 o 
   2   2   0     1120.21     1031.18     13.60 o 
   3   2   0      919.34      849.69     22.23 o 
   4   2   0     1083.47     1024.24     16.56 o 
   5   2   0     2712.88     2783.03     42.32 o 
   6   2   0      112.97      123.43      3.65 o 
   7   2   0      431.25      414.44      9.26 o 
   8   2   0      213.83      187.50      5.30 o 
   9   2   0      100.10       90.79      4.31 o 
  10   2   0        3.49        2.57      1.85 o 
  11   2   0        1.13        0.89      1.91 o 
  12   2   0       11.61        6.27      2.45 o 
   1   3   0      216.00      298.09      3.96 o 
   2   3   0       10.40       10.02      1.08 o 
   3   3   0      237.10      257.10      5.64 o 
   4   3   0       78.10       94.25      3.62 o 
   5   3   0      151.25      163.30      6.37 o 
   6   3   0      139.48      135.17      4.55 o 
   7   3   0       21.71       19.67      2.43 o 
   8   3   0       84.83       88.55      3.96 o 
   9   3   0      187.63      168.04      6.99 o 
  10   3   0        0.21       -2.27      1.52 o 
  11   3   0        0.86       -2.45      1.89 o 
   0   4   0     1341.41     1389.85     25.07 o 
   1   4   0        4.55        2.25      0.49 o 
   2   4   0      940.03     1124.93     13.31 o 
   3   4   0       20.84       34.54      1.99 o 
   4   4   0     3392.40     3430.96     47.85 o 
   5   4   0     1608.83     1715.02     23.27 o 
   6   4   0       78.05       75.46      3.63 o 
   7   4   0       13.82       17.82      2.43 o 
   8   4   0      608.98      609.02     10.99 o 
   9   4   0      130.32      120.03      4.58 o 
  10   4   0        8.26        7.63      2.31 o 
  11   4   0        1.41        1.49      2.04 o 
   1   5   0      733.18      811.68     11.02 o 
   2   5   0      150.49      173.87      3.37 o 
   3   5   0     1422.00     1571.82     18.57 o 
   4   5   0        0.51        0.48      0.78 o 
   5   5   0        0.67        1.35      1.03 o 
   6   5   0        0.04        1.60      1.27 o 
   7   5   0      891.98      889.48     19.42 o 
   8   5   0      360.98      348.02      7.69 o 
   9   5   0       55.58       56.99      3.58 o 
  10   5   0        9.37        8.86      2.19 o 
  11   5   0        5.57        1.73      2.62 o 
   0   6   0      174.15      195.02      4.73 o 
   1   6   0     1002.08     1052.58     14.13 o 
   2   6   0      405.44      443.50      6.18 o 
   3   6   0       40.10       52.02      1.79 o 
   4   6   0       34.36       24.71      1.88 o 
   5   6   0        4.97        5.25      1.23 o 
   6   6   0      187.41      192.63      5.15 o 
   7   6   0      139.50      133.81      5.56 o 
   8   6   0      309.84      275.56      7.68 o 
   9   6   0       11.41        7.65      2.19 o 
  10   6   0       23.36       26.07      2.84 o 
  11   6   0        0.12       -1.71      1.89 o 
   1   7   0       34.82       40.21      2.09 o 
   2   7   0       66.33       73.08      1.99 o 
   3   7   0      664.27      648.41      9.84 o 
   4   7   0      184.30      191.58      4.33 o 
   5   7   0      124.78      138.52      4.97 o 
   6   7   0      170.21      176.81      4.75 o 
   7   7   0        4.47        8.02      1.69 o 
   8   7   0       57.86       58.01      3.61 o 
   9   7   0      227.23      230.61      6.46 o 
  10   7   0        1.60        1.35      1.95 o 
   0   8   0       47.69       40.68      4.58 o 
   1   8   0        7.04        9.14      1.73 o 
   2   8   0      190.24      220.99      3.89 o 
   3   8   0      103.66       98.75      2.84 o 
   4   8   0      192.02      184.79      3.92 o 
   5   8   0      250.43      271.69      5.87 o 
   6   8   0        3.55        4.51      1.43 o 
   7   8   0       62.41       63.10      3.47 o 
   8   8   0       15.23       22.43      3.54 o 
   9   8   0        1.68        1.63      1.75 o 
  10   8   0        0.99       -2.52      1.68 o 
   1   9   0       43.86       49.87      3.83 o 
   2   9   0        3.34        3.53      1.26 o 
   3   9   0      148.40      159.93      4.98 o 
   4   9   0      277.92      266.96      5.89 o 
   5   9   0        0.00        1.62      1.52 o 
   6   9   0       10.65       10.46      2.15 o 
   7   9   0        0.01       -0.97      1.98 o 
   8   9   0       18.14       21.02      3.04 o 
   9   9   0        2.07        1.92      2.67 o 
   0  10   0      162.64      162.94      8.96 o 
   1  10   0       90.34      108.99      5.29 o 
   2  10   0       37.69       35.46      2.80 o 
   3  10   0        5.38        6.82      1.71 o 
   4  10   0      703.17      686.12     15.94 o 
   5  10   0        5.68        5.55      2.24 o 
   6  10   0       18.42       16.69      3.08 o 
   7  10   0        0.01        1.13      2.00 o 
   8  10   0        4.61        8.04      2.80 o 
   1  11   0      551.11      546.87     26.29 o 
   2  11   0        4.27        0.37      1.79 o 
   3  11   0        2.30        0.37      1.50 o 
   4  11   0       20.05       29.05      3.58 o 
   5  11   0      137.78      127.77      6.35 o 
   6  11   0        0.02        2.40      2.14 o 
   7  11   0        6.76        5.59      2.58 o 
   8  11   0       47.04       67.98      5.94 o 
   0  12   0       25.01       26.04      4.98 o 
   1  12   0       72.45       80.66      4.42 o 
   2  12   0      188.25      191.15      6.25 o 
   3  12   0      158.97      147.77      9.16 o 
   4  12   0        5.22        5.56      1.92 o 
   5  12   0       26.80       39.10      5.05 o 
   6  12   0        5.34        4.39      2.55 o 
   7  12   0       25.27       26.94      4.16 o 
   1  13   0        0.49       -0.17      2.50 o 
   2  13   0       23.15       21.57      2.73 o 
   3  13   0        0.21        1.43      1.69 o 
   4  13   0        9.38        6.71      2.07 o 
   5  13   0        4.20        8.15      2.75 o 
   0  14   0       52.64       48.56      6.93 o 
   1  14   0       11.81       12.05      2.44 o 
   2  14   0       12.87       12.01      2.50 o 
   3  14   0        9.47        8.38      2.25 o 
 -12   1   1       20.86       21.34      3.11 o 
 -11   1   1        3.22       -0.71      1.96 o 
 -10   1   1        0.01       -0.46      1.77 o 
  -9   1   1      462.63      464.43      9.40 o 
  -8   1   1       65.35       53.46      4.17 o 
  -7   1   1       24.02       30.69      2.69 o 
  -6   1   1        0.03        3.55      1.24 o 
  -5   1   1      195.84      190.22      4.30 o 
  -4   1   1        0.09        0.30      1.15 o 
  -3   1   1      510.46      429.57      7.49 o 
  -2   1   1    13440.31    12627.26    156.71 o 
  -1   1   1     3839.20     3749.33     53.61 o 
   0   1   1      510.95      611.84     10.96 o 
   1   1   1      112.92      153.47      2.89 o 
   2   1   1     6178.98     5929.40     84.67 o 
   3   1   1      440.55      405.65      7.31 o 
   4   1   1      229.21      186.34      5.20 o 
   5   1   1       52.73       60.03      3.44 o 
   6   1   1      426.98      377.04      7.02 o 
   7   1   1       12.79       22.08      3.06 o 
   8   1   1       14.97       17.42      2.16 o 
   9   1   1       19.53       13.61      3.06 o 
  10   1   1       50.41       50.57      3.79 o 
  11   1   1      130.50      140.00      5.74 o 
  12   1   1        0.24       -0.28      2.03 o 
 -12   2   1       23.24       20.84      3.05 o 
 -11   2   1       16.27       10.33      2.50 o 
 -10   2   1       11.75        8.13      2.18 o 
  -9   2   1       10.06       14.98      2.38 o 
  -8   2   1        7.42       11.01      2.07 o 
  -7   2   1      394.34      359.52      7.30 o 
  -6   2   1      114.31      117.37      3.66 o 
  -5   2   1       29.05       25.58      2.30 o 
  -4   2   1      106.76      108.66      5.90 o 
  -3   2   1     5866.19     5857.70     84.15 o 
  -2   2   1       92.75       56.64      2.00 o 
  -1   2   1     7568.26     6810.81     83.66 o 
   0   2   1      718.09      600.42      9.13 o 
   1   2   1     1158.23     1147.06     13.10 o 
   2   2   1     3340.85     3270.15     40.70 o 
   3   2   1       42.64       44.79      3.02 o 
   4   2   1       33.34       28.63      1.64 o 
   5   2   1       55.38       71.68      2.69 o 
   6   2   1      192.09      156.27      9.73 o 
   7   2   1       34.26       34.80      2.88 o 
   8   2   1      238.66      258.41      6.25 o 
   9   2   1       36.76       40.58      3.14 o 
  10   2   1        5.55        5.97      1.98 o 
  11   2   1       24.13       28.18      3.10 o 
 -11   3   1        3.69        1.90      2.06 o 
 -10   3   1        0.30        0.85      1.67 o 
  -9   3   1        0.70       -1.63      1.71 o 
  -8   3   1       11.02       13.45      2.14 o 
  -7   3   1       39.19       47.15      3.41 o 
  -6   3   1      117.22      117.80      3.83 o 
  -5   3   1      679.49      768.21     11.64 o 
  -4   3   1      307.89      379.25     18.94 o 
  -3   3   1       19.81       15.07      1.40 o 
  -2   3   1     1882.62     1660.49     21.30 o 
  -1   3   1        0.22        2.71      0.98 o 
   0   3   1      151.51      212.01      3.94 o 
   1   3   1       69.78       75.88      1.55 o 
   2   3   1        2.49       10.34      1.35 o 
   3   3   1      858.13      752.42     12.36 o 
   4   3   1     1431.35     1450.43     19.56 o 
   5   3   1      138.26      127.34      3.48 o 
   6   3   1      111.58       98.19      3.37 o 
   7   3   1      265.14      289.30      7.47 o 
   8   3   1       28.47       35.04      2.72 o 
   9   3   1        0.17       -0.44      1.69 o 
  10   3   1        4.11        2.86      1.94 o 
  11   3   1        0.11       -0.66      1.88 o 
 -11   4   1        6.99        7.10      2.28 o 
 -10   4   1       58.12       66.43      4.10 o 
  -9   4   1       15.74       11.85      2.20 o 
  -8   4   1       45.08       46.26      3.16 o 
  -7   4   1        6.50       -0.26      1.59 o 
  -6   4   1      429.37      463.02      9.63 o 
  -5   4   1       70.57       88.57      3.51 o 
  -4   4   1      288.90      321.44      6.17 o 
  -3   4   1       27.31       21.73      1.34 o 
  -2   4   1        0.43        0.51      0.45 o 
  -1   4   1      107.91      106.02      2.41 o 
   0   4   1      248.67      280.97      4.40 o 
   1   4   1      617.42      517.68      7.30 o 
   2   4   1      189.73      157.21      3.07 o 
   3   4   1      125.70      130.48      3.00 o 
   4   4   1      927.00     1063.21     14.96 o 
   5   4   1       17.98       23.67      1.78 o 
   6   4   1        1.29        3.73      1.29 o 
   7   4   1       46.87       49.20      3.42 o 
   8   4   1      310.57      301.30      6.96 o 
   9   4   1       42.90       46.60      3.31 o 
  10   4   1       13.13       12.04      2.23 o 
  11   4   1       17.59       14.99      2.57 o 
 -11   5   1        0.41        0.86      1.97 o 
 -10   5   1       11.74        7.84      2.23 o 
  -9   5   1       59.55       53.29      4.86 o 
  -8   5   1       17.02       13.08      2.17 o 
  -7   5   1       58.29       61.25      3.33 o 
  -6   5   1      244.41      241.89      6.35 o 
  -5   5   1        2.64       -1.00      0.94 o 
  -4   5   1        0.34        0.95      0.91 o 
  -3   5   1      154.42      149.83      4.72 o 
  -2   5   1       36.98       33.48      1.23 o 
  -1   5   1      299.08      303.31      5.81 o 
   0   5   1     3060.95     3127.15     39.22 o 
   1   5   1     1241.69     1174.14     15.48 o 
   2   5   1      844.40      845.18     10.48 o 
   3   5   1       70.29       58.25      1.86 o 
   4   5   1       13.62        6.35      1.09 o 
   5   5   1      457.58      456.30      7.96 o 
   6   5   1      117.39      101.66      3.51 o 
   7   5   1      230.22      224.92      5.62 o 
   8   5   1        8.22       11.92      2.02 o 
   9   5   1       36.16       37.46      3.13 o 
  10   5   1       49.06       54.15      3.74 o 
  11   5   1        0.98       -1.39      1.83 o 
 -11   6   1        1.23       -0.73      2.15 o 
 -10   6   1        5.37        7.70      2.27 o 
  -9   6   1      212.43      223.66      6.29 o 
  -8   6   1      265.56      291.39      6.99 o 
  -7   6   1      103.98      101.92      3.97 o 
  -6   6   1      125.31      118.66      3.93 o 
  -5   6   1      339.55      349.13      6.69 o 
  -4   6   1      607.96      584.13      9.27 o 
  -3   6   1      180.28      187.28      3.78 o 
  -2   6   1      540.88      562.16     10.30 o 
  -1   6   1      395.07      432.40      7.92 o 
   0   6   1        0.74        1.03      0.56 o 
   1   6   1       12.53       13.84      0.94 o 
   2   6   1     1064.86     1173.82     14.21 o 
   3   6   1      532.02      553.13      7.67 o 
   4   6   1     1234.51     1217.40     17.05 o 
   5   6   1       50.04       52.75      2.60 o 
   6   6   1       17.36       11.76      1.61 o 
   7   6   1      163.32      183.59      5.12 o 
   8   6   1       43.64       42.88      3.00 o 
   9   6   1       32.85       28.22      2.75 o 
  10   6   1       58.96       64.34      4.51 o 
  11   6   1        0.06        2.45      1.91 o 
 -10   7   1        1.23       -1.68      1.65 o 
  -9   7   1       51.70       42.95      3.31 o 
  -8   7   1       83.92       71.44      5.27 o 
  -7   7   1      148.90      135.14      4.45 o 
  -6   7   1        5.26        3.65      2.19 o 
  -5   7   1      212.04      210.60      4.99 o 
  -4   7   1       70.73       71.44      4.30 o 
  -3   7   1       78.32       93.52      2.63 o 
  -2   7   1       18.06       21.07      1.23 o 
  -1   7   1      154.58      166.64      4.25 o 
   0   7   1     1135.08     1374.42     21.39 o 
   1   7   1       58.79       53.62      1.80 o 
   2   7   1        0.24        0.25      0.58 o 
   3   7   1        0.12        1.16      0.73 o 
   4   7   1       70.70       61.60      2.50 o 
   5   7   1        3.97        2.16      1.59 o 
   6   7   1       62.33       56.06      3.04 o 
   7   7   1       16.07       14.68      1.99 o 
   8   7   1       60.95       53.79      3.43 o 
   9   7   1       21.37       18.61      2.48 o 
  10   7   1       27.32       35.08      3.23 o 
 -10   8   1       43.03       50.06      4.73 o 
  -9   8   1        2.01        0.89      1.86 o 
  -8   8   1       33.12       37.38      4.18 o 
  -7   8   1       55.76       53.46      3.22 o 
  -6   8   1       43.67       35.39      2.57 o 
  -5   8   1        4.48        2.45      1.20 o 
  -4   8   1      146.40      145.15      3.82 o 
  -3   8   1        0.86        0.63      0.89 o 
  -2   8   1     1029.94     1090.38     15.46 o 
  -1   8   1      196.13      214.15      5.15 o 
   0   8   1       95.53       94.80      3.22 o 
   1   8   1      107.15      132.57      2.93 o 
   2   8   1      172.82      166.65      4.26 o 
   3   8   1       24.19       25.49      1.53 o 
   4   8   1      100.55       93.16      3.64 o 
   5   8   1       91.97       99.66      3.45 o 
   6   8   1        1.06        1.83      1.25 o 
   7   8   1       14.71       13.61      1.98 o 
   8   8   1       81.68       78.01      4.43 o 
   9   8   1       13.99       12.50      2.22 o 
  10   8   1        0.71       -2.19      2.78 o 
  -9   9   1        2.03        3.19      2.24 o 
  -8   9   1        0.65       -0.96      3.24 o 
  -7   9   1       36.66       37.37      3.40 o 
  -6   9   1        3.33        5.38      2.36 o 
  -5   9   1      405.42      394.65      9.13 o 
  -4   9   1      231.68      219.48      5.26 o 
  -3   9   1       64.75       63.15      2.75 o 
  -2   9   1       68.29       65.57      3.18 o 
  -1   9   1        8.34       10.40      2.02 o 
   0   9   1       48.48       46.97      3.65 o 
   1   9   1        7.22        5.44      1.78 o 
   2   9   1      141.23      144.26      4.69 o 
   3   9   1      122.16      127.15      4.46 o 
   4   9   1      690.46      701.76     13.42 o 
   5   9   1       31.95       28.79      2.73 o 
   6   9   1        0.02       -0.80      1.52 o 
   7   9   1       12.73       14.85      4.23 o 
   8   9   1        2.87        2.40      2.10 o 
   9   9   1        4.32        1.77      2.14 o 
  -8  10   1       12.04       18.52      6.06 o 
  -7  10   1       75.59       80.35      5.48 o 
  -6  10   1       33.61       32.32      3.78 o 
  -5  10   1      253.91      237.76     11.00 o 
  -4  10   1        3.87        2.15      1.54 o 
  -3  10   1      179.86      165.43      7.70 o 
  -2  10   1        5.29        7.99      1.66 o 
  -1  10   1       81.44       81.91      4.60 o 
   0  10   1      124.27      116.11      5.39 o 
   1  10   1       34.31       42.49      3.79 o 
   2  10   1       37.66       31.76      2.70 o 
   3  10   1      139.88      143.93      4.95 o 
   4  10   1      192.85      199.32      6.53 o 
   5  10   1       12.89        4.05      4.46 o 
   6  10   1        7.56       13.79      2.87 o 
   7  10   1        4.83        2.66      4.06 o 
   8  10   1        0.00       -0.91      5.47 o 
  -8  11   1        0.20        3.24      2.49 o 
  -7  11   1        0.16        1.48      2.14 o 
  -6  11   1       31.46       29.88      4.92 o 
  -5  11   1       89.08       81.68      5.33 o 
  -4  11   1        0.07       -1.26      1.33 o 
  -3  11   1      153.33      151.04      5.26 o 
  -2  11   1        6.62        5.76      1.74 o 
  -1  11   1      791.83      790.47     18.53 o 
   0  11   1        0.34       -2.49      1.66 o 
   1  11   1       74.91       74.81      5.31 o 
   2  11   1       94.34       92.10      4.19 o 
   3  11   1       98.12       90.45      4.31 o 
   4  11   1       57.91       50.65      3.70 o 
   5  11   1       68.72       59.67      4.99 o 
   6  11   1       10.46       13.36      3.02 o 
   7  11   1       30.48       33.20      5.77 o 
  -7  12   1        8.65       19.88      5.74 o 
  -6  12   1        9.17        9.68      2.82 o 
  -5  12   1        0.00        1.33      2.48 o 
  -4  12   1        7.03        5.91      1.87 o 
  -3  12   1      114.81      107.33      6.46 o 
  -2  12   1      114.91      123.31      4.96 o 
  -1  12   1        1.94       -1.31      1.53 o 
   0  12   1        8.69        6.96      2.50 o 
   1  12   1       73.37       62.17      4.08 o 
   2  12   1        0.65        0.07      1.61 o 
   3  12   1      195.93      214.08      8.46 o 
   4  12   1        4.45        5.17      1.98 o 
   5  12   1       21.72       33.36      4.02 o 
   6  12   1        1.07        4.21      2.53 o 
  -5  13   1       17.50        6.52      4.36 o 
  -4  13   1       13.48       13.66      2.43 o 
  -3  13   1        1.73       -0.96      1.47 o 
  -2  13   1        9.69        7.25      2.06 o 
  -1  13   1       46.84       44.14      3.59 o 
   0  13   1        0.87       -0.68      2.19 o 
   1  13   1        1.42       -0.24      1.56 o 
   2  13   1       53.97       59.60      4.15 o 
   3  13   1       46.38       47.62      3.81 o 
   4  13   1        4.40        4.48      2.05 o 
   5  13   1       10.62       12.84      3.11 o 
  -3  14   1        0.58        1.51      3.57 o 
  -2  14   1        1.16        1.72      1.83 o 
  -1  14   1        6.12        5.29      2.32 o 
   0  14   1        0.85        1.27      2.32 o 
   1  14   1        9.95       16.63      2.66 o 
   2  14   1       11.42       12.26      2.43 o 
   3  14   1        2.36       -0.35      1.77 o 
 -12   0   2       17.60       12.39      4.90 o 
 -11   0   2       18.04       16.77      3.80 o 
 -10   0   2      266.84      262.55      9.84 o 
  -9   0   2      493.75      476.07     13.54 o 
  -8   0   2      434.47      404.18     11.88 o 
  -7   0   2        3.28        5.70      2.25 o 
  -6   0   2      768.57      824.76     17.93 o 
  -5   0   2     2673.94     2813.92     51.50 o 
  -3   0   2     1396.38     1403.94     26.07 o 
  -2   0   2     2614.48     2642.13     46.71 o 
  -1   0   2     4162.46     4114.72     58.75 o 
   0   0   2     3023.89     3184.27     54.82 o 
   1   0   2      279.57      185.86      5.69 o 
   2   0   2      832.99      705.02     18.80 o 
   4   0   2        0.89        6.13      1.94 o 
   8   0   2       83.11      102.94      5.65 o 
   9   0   2      209.97      218.21      8.60 o 
  10   0   2      150.86      157.62     11.70 o 
  11   0   2       16.21        7.35      3.33 o 
 -12   1   2        3.45        0.86      2.30 o 
 -11   1   2        3.50       -1.43      1.99 o 
 -10   1   2       69.82       71.07      4.17 o 
  -9   1   2       77.81       57.25      3.60 o 
  -8   1   2      151.06      159.65     10.26 o 
  -7   1   2       23.18       29.52      2.69 o 
  -6   1   2      342.57      348.91      7.63 o 
  -5   1   2     1576.87     1602.89     24.84 o 
  -4   1   2      797.22      749.78     18.71 o 
  -3   1   2      115.31      128.73      3.21 o 
  -2   1   2      880.67      892.39     11.86 o 
  -1   1   2       23.31       77.63      2.78 o 
   0   1   2     5341.93     5451.15     66.85 o 
   1   1   2     8107.59     7402.83     81.31 o 
   2   1   2     3952.08     3492.48     43.45 o 
   3   1   2      572.35      554.10      9.48 o 
   4   1   2      490.37      479.62      8.83 o 
   5   1   2      382.50      342.31      6.23 o 
   6   1   2      469.60      473.97      8.31 o 
   7   1   2       18.05       12.60      3.45 o 
   8   1   2      102.80      108.22      4.08 o 
   9   1   2        0.05        1.29      1.67 o 
  10   1   2       23.66       19.27      2.56 o 
  11   1   2        2.94        1.40      2.75 o 
 -12   2   2        0.02       -2.81      1.87 o 
 -11   2   2       45.21       47.35      3.75 o 
 -10   2   2        0.02       -0.96      1.69 o 
  -9   2   2      131.67      131.25      7.52 o 
  -8   2   2      117.81      120.02      4.82 o 
  -7   2   2        0.05        3.68      1.49 o 
  -6   2   2        0.35        0.09      1.12 o 
  -5   2   2        6.84        1.63      1.30 o 
  -4   2   2       70.33       80.70      2.51 o 
  -3   2   2     2579.12     2605.98     46.44 o 
  -2   2   2      632.31      537.91     13.06 o 
  -1   2   2     2186.82     2076.07     21.35 o 
   0   2   2      347.12      275.36      7.85 o 
   1   2   2     8784.78     8913.39    127.06 o 
   2   2   2     5037.28     5013.70     71.92 o 
   3   2   2       14.32       15.21      1.32 o 
   4   2   2      158.93      173.19      3.77 o 
   5   2   2      655.35      668.76     10.35 o 
   6   2   2      260.57      290.18      5.98 o 
   7   2   2        0.02       -0.24      0.86 o 
   8   2   2        0.06       -0.37      1.41 o 
   9   2   2      200.78      211.26      5.94 o 
  10   2   2      111.35      108.64      4.70 o 
  11   2   2       36.26       38.53      3.91 o 
 -11   3   2        7.85        1.85      2.26 o 
 -10   3   2       12.43        7.74      2.17 o 
  -9   3   2        0.45       -0.78      1.66 o 
  -8   3   2        0.67        1.98      1.72 o 
  -7   3   2        0.37       -0.53      1.34 o 
  -6   3   2       72.69       72.23      3.66 o 
  -5   3   2       23.71       27.92      1.94 o 
  -4   3   2      281.87      325.24      6.92 o 
  -3   3   2      354.29      386.03      8.41 o 
  -2   3   2      792.09      728.16     12.38 o 
  -1   3   2      639.59      698.15      8.30 o 
   0   3   2     1967.92     1958.13     28.46 o 
   1   3   2     2913.41     2834.88     35.40 o 
   2   3   2       16.86       25.90      2.82 o 
   3   3   2       23.61       19.62      1.28 o 
   4   3   2      178.94      209.71      4.31 o 
   5   3   2      219.64      222.48      4.79 o 
   6   3   2      241.47      229.28      7.55 o 
   7   3   2      101.64      118.50      4.01 o 
   8   3   2       58.28       55.91      3.29 o 
   9   3   2       59.05       59.71      3.82 o 
  10   3   2       22.39       25.02      2.80 o 
  11   3   2        1.05       -1.51      1.82 o 
 -11   4   2        8.20       10.13      2.56 o 
 -10   4   2        5.37        5.86      2.12 o 
  -9   4   2      117.94      123.70      4.77 o 
  -8   4   2      244.51      253.70      6.44 o 
  -7   4   2        9.39       11.50      1.87 o 
  -6   4   2      131.17      145.68      4.23 o 
  -5   4   2      191.44      190.36      6.53 o 
  -4   4   2       54.89       69.27      3.30 o 
  -3   4   2      453.05      453.66      9.65 o 
  -2   4   2      340.75      350.79      5.32 o 
  -1   4   2      616.81      665.75      8.23 o 
   0   4   2      565.64      518.97      7.31 o 
   1   4   2      586.81      567.95      8.02 o 
   2   4   2     3181.06     3084.99     42.45 o 
   3   4   2      606.84      565.02      7.61 o 
   4   4   2        0.42        2.01      1.18 o 
   5   4   2      335.28      334.21      6.33 o 
   6   4   2      198.57      194.54      4.79 o 
   7   4   2        4.30        7.54      1.91 o 
   8   4   2        1.66        3.22      1.66 o 
   9   4   2      296.58      317.45      7.53 o 
  10   4   2        1.30       -0.95      1.67 o 
  11   4   2        2.26        2.54      2.74 o 
 -11   5   2        5.47        5.55      3.08 o 
 -10   5   2        2.13        4.58      2.07 o 
  -9   5   2      141.04      149.97      5.33 o 
  -8   5   2      222.76      218.89      5.96 o 
  -7   5   2      579.26      587.74     10.50 o 
  -6   5   2      422.32      433.83      9.29 o 
  -5   5   2        6.90        7.11      1.63 o 
  -4   5   2        1.97        6.01      2.30 o 
  -3   5   2     1139.43     1208.08     29.95 o 
  -2   5   2     2622.12     2740.46     30.91 o 
  -1   5   2      106.02       85.68      2.23 o 
   0   5   2      293.88      335.79      5.46 o 
   1   5   2      861.71      803.82     11.08 o 
   2   5   2     1957.45     2050.07     23.64 o 
   3   5   2      194.09      200.69      3.64 o 
   4   5   2      446.34      496.30      8.13 o 
   5   5   2      131.51      133.55      6.23 o 
   6   5   2      190.75      178.62      4.62 o 
   7   5   2       21.40       14.44      1.91 o 
   8   5   2      394.01      407.97      8.42 o 
   9   5   2       31.65       38.06      3.06 o 
  10   5   2       10.09        6.91      2.02 o 
  11   5   2        9.01        5.44      2.14 o 
 -11   6   2        6.87        4.59      2.34 o 
 -10   6   2        9.79        6.52      2.19 o 
  -9   6   2        0.36        0.70      1.67 o 
  -8   6   2      293.00      282.24      9.33 o 
  -7   6   2      225.00      274.84      6.45 o 
  -6   6   2      524.91      486.42     10.05 o 
  -5   6   2      105.04       88.32      3.63 o 
  -4   6   2      120.85      112.82      3.24 o 
  -3   6   2      698.93      733.43      9.54 o 
  -2   6   2      418.72      456.91      7.01 o 
  -1   6   2      702.76      784.48     16.53 o 
   0   6   2       51.12       63.95      2.01 o 
   1   6   2      574.94      659.68      9.45 o 
   2   6   2      506.41      522.15      7.18 o 
   3   6   2      200.83      213.34      3.88 o 
   4   6   2      115.28      146.24      3.69 o 
   5   6   2      215.23      205.03      5.14 o 
   6   6   2       18.33       14.50      1.93 o 
   7   6   2      122.10      145.29      4.50 o 
   8   6   2        7.42        7.52      1.74 o 
   9   6   2       15.46       19.28      2.45 o 
  10   6   2        0.29        1.13      1.75 o 
 -10   7   2        4.25        5.24      2.14 o 
  -9   7   2        0.91       -0.93      1.59 o 
  -8   7   2       36.81       30.14      2.70 o 
  -7   7   2      475.09      450.54      8.81 o 
  -6   7   2       36.24       33.28      2.51 o 
  -5   7   2       78.61       73.84      3.09 o 
  -4   7   2      326.79      351.32      6.47 o 
  -3   7   2       12.85       13.59      1.10 o 
  -2   7   2      382.07      321.60      7.86 o 
  -1   7   2     2031.58     2088.55     31.53 o 
   0   7   2      130.89      118.15      2.90 o 
   1   7   2       48.41       53.76      2.42 o 
   2   7   2       21.49       27.90      1.39 o 
   3   7   2     1177.66     1245.85     15.48 o 
   4   7   2      154.86      167.70      3.68 o 
   5   7   2       69.60       85.45      3.08 o 
   6   7   2       20.58       14.15      1.75 o 
   7   7   2       20.85       24.96      2.34 o 
   8   7   2      173.97      182.78      5.39 o 
   9   7   2       42.05       45.33      3.34 o 
  10   7   2       47.68       57.82      3.98 o 
 -10   8   2        0.99       -2.10      4.24 o 
  -9   8   2       29.34       33.67      3.76 o 
  -8   8   2       25.85       31.44      3.29 o 
  -7   8   2       48.17       47.83      3.04 o 
  -6   8   2        2.87        3.11      1.43 o 
  -5   8   2      513.68      533.06     11.05 o 
  -4   8   2        0.00        0.06      1.63 o 
  -3   8   2      255.08      256.59      5.28 o 
  -2   8   2        0.10       -0.26      0.74 o 
  -1   8   2      248.74      271.62      6.13 o 
   0   8   2        0.45       -0.08      0.66 o 
   1   8   2       11.61       10.31      1.34 o 
   2   8   2        5.11        5.22      0.81 o 
   3   8   2       16.19       19.67      1.39 o 
   4   8   2      143.87      133.53      3.39 o 
   5   8   2      125.42      129.49      3.96 o 
   6   8   2       67.65       60.14      3.18 o 
   7   8   2        0.22        0.87      1.29 o 
   8   8   2       41.13       39.65      3.80 o 
   9   8   2       31.59       25.23      2.73 o 
  -9   9   2       22.52       21.39      3.25 o 
  -8   9   2        3.21        4.33      2.14 o 
  -7   9   2       12.33        5.89      2.04 o 
  -6   9   2       15.33       14.08      2.46 o 
  -5   9   2        0.53        2.17      1.62 o 
  -4   9   2      114.39      122.00      8.11 o 
  -3   9   2        3.67        3.23      1.16 o 
  -2   9   2       67.31       65.25      3.07 o 
  -1   9   2       19.11       22.82      3.64 o 
   0   9   2       44.88       45.35      7.93 o 
   1   9   2        0.53       -0.16      1.28 o 
   2   9   2       57.15       61.29      3.33 o 
   3   9   2      117.86      100.08      4.02 o 
   4   9   2        0.07        3.43      1.47 o 
   5   9   2        3.36        4.82      2.03 o 
   6   9   2      347.99      316.39     10.24 o 
   7   9   2        0.27       -0.50      1.60 o 
   8   9   2       14.77       16.22      2.63 o 
   9   9   2        0.71       -0.33      2.03 o 
  -8  10   2        0.95        2.23      3.17 o 
  -7  10   2        8.93        8.04      2.60 o 
  -6  10   2       94.31       93.85      5.70 o 
  -5  10   2       17.24       23.53      5.11 o 
  -4  10   2       14.43       14.21      3.54 o 
  -3  10   2       45.99       44.44      3.76 o 
  -2  10   2       22.38       29.89      2.51 o 
  -1  10   2       37.89       39.96      3.93 o 
   0  10   2        3.28        4.23      1.89 o 
   1  10   2      380.39      364.44     10.38 o 
   2  10   2       11.48        5.92      1.67 o 
   3  10   2      154.04      162.72      5.46 o 
   4  10   2      122.18      119.10      4.85 o 
   5  10   2        0.23        1.50      1.93 o 
   6  10   2        0.20        0.38      2.89 o 
   7  10   2        1.84        3.80      2.37 o 
   8  10   2       17.66       18.16      3.50 o 
  -8  11   2       16.62       18.06      5.80 o 
  -7  11   2        5.94        2.06      3.44 o 
  -6  11   2        0.82        3.88      3.74 o 
  -5  11   2        5.17        7.96      2.37 o 
  -4  11   2       69.43       69.10      4.04 o 
  -3  11   2      172.32      171.58      5.61 o 
  -2  11   2      516.87      499.32     10.50 o 
  -1  11   2       48.17       37.27      3.82 o 
   0  11   2      221.40      221.11      7.99 o 
   1  11   2       38.20       37.39      3.16 o 
   2  11   2       27.89       34.13      3.08 o 
   3  11   2      110.99      116.86      8.42 o 
   4  11   2      222.61      218.07      6.80 o 
   5  11   2        2.42       -1.87      2.37 o 
   6  11   2        3.16        1.53      2.26 o 
   7  11   2       11.40        7.66      2.82 o 
  -6  12   2       17.03       17.28      5.15 o 
  -5  12   2       39.27       28.26      5.97 o 
  -4  12   2       71.76       69.57      8.50 o 
  -3  12   2        0.15       -0.58      1.52 o 
  -2  12   2       79.62       69.93      7.89 o 
  -1  12   2      131.56      125.70      4.94 o 
   0  12   2      181.48      175.56     10.50 o 
   1  12   2       28.67       30.86      3.11 o 
   2  12   2      286.88      299.83     13.43 o 
   3  12   2        8.92        9.92      2.21 o 
   4  12   2        0.39        0.97      1.68 o 
   5  12   2        9.04        4.64      2.58 o 
   6  12   2        4.43        4.65      2.55 o 
  -5  13   2        1.80        5.31      4.13 o 
  -4  13   2       15.23       12.90      4.47 o 
  -3  13   2       77.89       70.07      8.53 o 
  -2  13   2        7.17        8.00      2.63 o 
  -1  13   2        8.36        6.95      1.98 o 
   0  13   2        2.57       -0.30      2.11 o 
   1  13   2        3.47        3.92      1.90 o 
   2  13   2       33.78       26.60      3.01 o 
   3  13   2       51.43       57.92      4.26 o 
   4  13   2        0.06        1.37      1.74 o 
   5  13   2       19.68       25.84      3.87 o 
  -3  14   2        2.66        0.81      3.73 o 
  -2  14   2        0.01        5.41      3.69 o 
  -1  14   2        3.95        4.83      3.67 o 
   0  14   2        0.36       -0.43      3.34 o 
   1  14   2        0.40        2.23      1.89 o 
   2  14   2        0.10       -1.07      1.77 o 
   3  14   2        1.80        3.22      2.04 o 
 -12   1   3       27.63       27.78      3.54 o 
 -11   1   3       44.06       44.19      3.69 o 
 -10   1   3      111.41      103.34      4.70 o 
  -9   1   3      148.31      153.62      5.22 o 
  -8   1   3      904.06      852.34     14.02 o 
  -7   1   3       39.67       42.66      3.04 o 
  -6   1   3       15.37       19.42      2.04 o 
  -5   1   3      542.43      598.03     10.75 o 
  -4   1   3       59.65       77.30      5.19 o 
  -3   1   3      521.21      506.45     10.90 o 
  -2   1   3      215.53      222.72      6.18 o 
  -1   1   3     8314.49     7939.50     87.31 o 
   0   1   3       29.34       23.09      0.91 o 
   1   1   3    37854.59    36414.12    442.91 o 
   2   1   3     3370.55     3125.47     39.18 o 
   3   1   3     1970.86     1856.44     27.67 o 
   4   1   3       40.23       35.85      1.85 o 
   5   1   3       84.86       88.44      3.98 o 
   6   1   3       73.58       86.42      3.61 o 
   7   1   3        0.31        0.38      0.74 o 
   8   1   3      319.04      328.71      7.26 o 
   9   1   3       81.13       79.71      3.99 o 
  10   1   3       32.46       24.23      2.73 o 
  11   1   3       49.76       53.01      3.87 o 
 -11   2   3        3.69        5.32      2.12 o 
 -10   2   3       40.15       49.40      3.64 o 
  -9   2   3        0.63        0.00      1.64 o 
  -8   2   3      295.54      296.82      7.04 o 
  -7   2   3       33.57       35.53      3.99 o 
  -6   2   3      236.97      256.03      5.69 o 
  -5   2   3      503.57      516.71      8.55 o 
  -4   2   3        6.16        8.85      1.17 o 
  -3   2   3      502.02      424.54     19.88 o 
  -2   2   3        0.02        0.89      0.58 o 
  -1   2   3     6531.56     6315.35     70.35 o 
   0   2   3       29.13       36.71      1.99 o 
   1   2   3      424.72      388.95      6.51 o 
   2   2   3     3780.28     3565.91     44.57 o 
   3   2   3     1952.38     1809.06     51.32 o 
   4   2   3      187.63      192.83      4.76 o 
   5   2   3      160.12      152.24      4.48 o 
   6   2   3       41.55       39.40      2.39 o 
   7   2   3       65.39       60.83      3.65 o 
   8   2   3      245.31      233.99      5.97 o 
   9   2   3       67.07       63.82      3.71 o 
  10   2   3       36.97       37.79      3.21 o 
  11   2   3       11.09       11.65      2.38 o 
 -11   3   3        0.49       -2.72      1.81 o 
 -10   3   3       34.07       32.01      3.15 o 
  -9   3   3       90.64       93.60      4.29 o 
  -8   3   3        6.92        7.40      1.96 o 
  -7   3   3      151.91      144.58      4.55 o 
  -6   3   3      107.83       94.73      3.51 o 
  -5   3   3      701.56      608.22      9.76 o 
  -4   3   3     3504.76     3827.93     48.48 o 
  -3   3   3      382.14      375.63      6.09 o 
  -2   3   3      255.91      277.94      4.57 o 
  -1   3   3      277.76      252.03      5.64 o 
   0   3   3     2681.88     2594.20     37.64 o 
   1   3   3      127.07      134.34      2.64 o 
   4   3   3      378.60      345.97      6.11 o 
   5   3   3      396.63      478.57      8.13 o 
   6   3   3       97.92       99.23      4.52 o 
   7   3   3       86.41       90.97      3.49 o 
   8   3   3       52.00       51.31      3.16 o 
   9   3   3      188.58      188.84      5.65 o 
  10   3   3       47.80       47.88      4.33 o 
  11   3   3        0.08       -1.28      2.10 o 
 -11   4   3        3.29        1.04      2.12 o 
 -10   4   3        8.38        6.24      2.13 o 
  -9   4   3       19.23       11.94      2.30 o 
  -8   4   3        0.01       -0.89      1.54 o 
  -7   4   3       78.88       68.23      4.05 o 
  -6   4   3      226.49      237.35      5.55 o 
  -5   4   3       17.58       20.77      1.83 o 
  -4   4   3      231.91      215.74      4.51 o 
  -3   4   3       20.58       26.15      1.51 o 
  -2   4   3      566.65      673.62     40.01 o 
  -1   4   3       32.12       30.02      2.51 o 
   0   4   3      254.57      260.74      4.79 o 
   1   4   3       73.84       76.47      2.18 o 
   2   4   3     1232.84     1244.93     16.65 o 
   3   4   3       13.45       13.12      1.63 o 
   4   4   3      332.62      307.94      5.92 o 
   5   4   3       32.16       37.07      2.18 o 
   6   4   3        0.30        1.65      1.12 o 
   7   4   3       11.22       10.88      1.70 o 
   8   4   3      236.84      252.09      6.32 o 
   9   4   3       10.54       12.67      3.22 o 
  10   4   3        7.87        8.85      2.17 o 
  11   4   3        7.56        6.35      2.20 o 
 -11   5   3        3.24        0.49      2.10 o 
 -10   5   3        9.61       10.44      2.39 o 
  -9   5   3       18.04       17.52      2.45 o 
  -8   5   3      205.69      191.82      5.78 o 
  -7   5   3       21.31       24.63      2.46 o 
  -6   5   3       98.45      104.76      3.83 o 
  -5   5   3      798.70      820.79     12.58 o 
  -4   5   3      634.46      674.30     12.89 o 
  -3   5   3      685.44      662.60     18.98 o 
  -2   5   3       12.79       14.32      1.17 o 
  -1   5   3       82.14       81.58      1.98 o 
   0   5   3      863.62      961.39     13.05 o 
   1   5   3      437.64      445.87      6.82 o 
   2   5   3      163.81      165.52      3.10 o 
   3   5   3      367.84      313.16      5.70 o 
   4   5   3      469.44      428.33      7.34 o 
   5   5   3      217.35      256.27      5.45 o 
   6   5   3       94.31       80.54      3.14 o 
   7   5   3       33.98       27.24      2.37 o 
   8   5   3      128.33      121.58      4.34 o 
   9   5   3       18.23       12.87      2.28 o 
  10   5   3       35.46       28.15      2.92 o 
  11   5   3        4.70        2.60      1.99 o 
 -11   6   3       15.86       15.61      3.13 o 
 -10   6   3       37.85       36.31      3.38 o 
  -9   6   3       37.91       44.43      3.54 o 
  -8   6   3       12.90       10.30      2.12 o 
  -7   6   3      324.56      314.12      8.50 o 
  -6   6   3      145.60      122.55      6.44 o 
  -5   6   3      252.44      222.60      5.81 o 
  -4   6   3        0.10       -0.76      0.84 o 
  -3   6   3      258.36      122.05     17.23 o 
  -2   6   3       28.06       27.85      1.34 o 
  -1   6   3       31.03       30.38      1.88 o 
   0   6   3     1265.53     1332.38     18.03 o 
   1   6   3       32.66       18.85      1.15 o 
   2   6   3       25.49       21.38      1.24 o 
   3   6   3      139.31      136.77      3.46 o 
   4   6   3        3.57        1.79      0.96 o 
   5   6   3       44.36       35.05      2.23 o 
   6   6   3       35.16       33.89      2.39 o 
   7   6   3       29.41       32.57      2.84 o 
   8   6   3        8.35       12.50      1.96 o 
   9   6   3       45.33       47.36      3.36 o 
  10   6   3        0.09       -2.41      1.61 o 
 -10   7   3        0.68       -2.21      1.79 o 
  -9   7   3       54.06       47.72      3.57 o 
  -8   7   3       81.77       74.00      4.00 o 
  -7   7   3        5.26        0.70      1.59 o 
  -6   7   3      187.94      178.96      4.94 o 
  -5   7   3      114.11      119.10      7.74 o 
  -4   7   3      306.82      304.24      6.67 o 
  -3   7   3       19.52       23.69      1.39 o 
  -2   7   3      166.75      190.74      5.84 o 
  -1   7   3      219.97      212.11      5.52 o 
   0   7   3      825.76      895.42     12.90 o 
   1   7   3       24.90       32.52      1.45 o 
   2   7   3       65.01       70.21      2.02 o 
   3   7   3       86.79       83.82      3.09 o 
   4   7   3       11.18       17.34      1.69 o 
   5   7   3      476.17      486.81      8.66 o 
   6   7   3       77.75       81.31      3.56 o 
   7   7   3       30.62       26.24      2.34 o 
   8   7   3        3.61        0.63      1.47 o 
   9   7   3      111.84      121.24      4.73 o 
  10   7   3        2.71        1.49      1.74 o 
 -10   8   3        0.26        1.04      2.91 o 
  -9   8   3        1.20       -2.09      3.02 o 
  -8   8   3        4.99        6.81      2.39 o 
  -7   8   3      136.65      119.84      5.07 o 
  -6   8   3       43.88       36.76      3.20 o 
  -5   8   3      843.71      820.30     15.23 o 
  -4   8   3       33.76       35.80      2.73 o 
  -3   8   3      156.82      170.21      4.07 o 
  -2   8   3       47.67       51.68      2.22 o 
  -1   8   3      132.10      118.99      8.73 o 
   0   8   3       28.64       26.44      1.69 o 
   1   8   3       98.01      109.84      6.76 o 
   2   8   3       16.77       15.87      1.51 o 
   3   8   3      287.58      312.52      5.36 o 
   4   8   3      510.29      524.17      8.03 o 
   5   8   3      190.17      181.72      5.17 o 
   6   8   3        3.11        2.58      1.33 o 
   7   8   3        0.00        0.38      1.32 o 
   8   8   3        5.89        4.41      2.17 o 
   9   8   3        8.49       10.34      2.15 o 
  -9   9   3        3.98        2.59      2.95 o 
  -8   9   3        2.82        0.19      2.46 o 
  -7   9   3       34.96       36.35      3.55 o 
  -6   9   3        7.61        6.40      2.96 o 
  -5   9   3       29.06       22.31      2.63 o 
  -4   9   3      686.13      693.00     13.27 o 
  -3   9   3      193.20      175.83      4.39 o 
  -2   9   3        1.65        2.88      1.06 o 
  -1   9   3      151.11      177.21      6.26 o 
   0   9   3        0.00        0.71      1.17 o 
   1   9   3       72.49       77.43      3.20 o 
   2   9   3       24.14       26.85      3.61 o 
   3   9   3        0.00       -0.41      0.97 o 
   4   9   3       17.88       22.33      2.86 o 
   5   9   3      499.35      486.63     11.99 o 
   6   9   3        2.34       -0.01      1.54 o 
   7   9   3        2.85        4.31      1.84 o 
   8   9   3        0.55        4.48      2.49 o 
   9   9   3        0.22        1.60      2.48 o 
  -8  10   3        2.97        1.00      3.05 o 
  -7  10   3       17.18       16.81      4.54 o 
  -6  10   3       49.52       68.42      8.53 o 
  -5  10   3       33.77       40.93      5.22 o 
  -4  10   3       41.79       42.19      9.81 o 
  -3  10   3      413.52      448.46      9.38 o 
  -2  10   3       22.69       25.32      2.56 o 
  -1  10   3      169.51      161.27     16.64 o 
   0  10   3      703.44      686.49     16.15 o 
   1  10   3       23.59       16.57      2.64 o 
   2  10   3        1.79        4.52      1.56 o 
   3  10   3       52.44       57.04      3.73 o 
   4  10   3       77.92       70.12      4.21 o 
   5  10   3        0.24        0.01      1.78 o 
   6  10   3       61.51       54.45      4.95 o 
   7  10   3        4.80        8.37      2.94 o 
   8  10   3       23.10       26.32      3.97 o 
  -7  11   3       41.96       45.62      7.60 o 
  -6  11   3       15.11       13.36      4.50 o 
  -5  11   3       14.27        6.53      3.75 o 
  -4  11   3       12.61        0.45      2.88 o 
  -3  11   3      110.43      100.46      4.28 o 
  -2  11   3      161.07      157.20      5.09 o 
  -1  11   3      101.90      112.29      5.59 o 
   0  11   3      141.43      144.38      6.34 o 
   1  11   3      117.87      114.51      5.06 o 
   2  11   3        2.22        3.51      1.68 o 
   3  11   3       24.50       28.79      2.95 o 
   4  11   3        0.67       -0.14      1.57 o 
   5  11   3       25.16       23.47      3.48 o 
   6  11   3        0.12       -1.77      1.78 o 
   7  11   3       15.80       17.07      4.76 o 
  -6  12   3        0.69       -3.90      2.60 o 
  -5  12   3        0.52       -0.92      3.22 o 
  -4  12   3       17.53       15.48      4.70 o 
  -3  12   3        4.70        1.88      3.07 o 
  -2  12   3        6.43        4.40      3.52 o 
  -1  12   3       15.96       16.38      2.59 o 
   0  12   3       42.45       43.72     12.29 o 
   1  12   3        2.57        2.05      1.69 o 
   2  12   3       67.94       69.62      4.39 o 
   3  12   3        1.96        2.15      1.83 o 
   4  12   3        3.02        5.85      1.95 o 
   5  12   3       34.11       29.20      4.07 o 
   6  12   3        1.00        0.64      2.33 o 
  -5  13   3       10.40       11.70      4.84 o 
  -4  13   3        0.98        6.13      3.67 o 
  -3  13   3       12.75       11.15      4.38 o 
  -2  13   3        9.63       13.03      4.27 o 
  -1  13   3       11.77        9.05      3.89 o 
   0  13   3        3.30        1.95      3.33 o 
   1  13   3       12.00        6.92      2.16 o 
   2  13   3       66.61       69.88      5.38 o 
   3  13   3       80.63       97.62      5.28 o 
   4  13   3        0.26       -0.01      1.85 o 
   5  13   3        2.18        4.91      2.71 o 
  -3  14   3        8.10       12.99      5.00 o 
  -2  14   3        1.23        1.41      3.67 o 
  -1  14   3        7.04        2.34      3.74 o 
   0  14   3        7.31        3.52      4.05 o 
   1  14   3        2.42        3.10      2.56 o 
   2  14   3        3.41       -0.79      2.39 o 
 -11   0   4       48.08       41.05      5.16 o 
 -10   0   4        3.85        1.55      2.52 o 
  -9   0   4      704.04      657.73     17.03 o 
  -8   0   4     1393.69     1381.93     29.19 o 
  -7   0   4       57.47       43.64      4.04 o 
  -6   0   4      406.65      445.97     11.41 o 
  -5   0   4      602.52      570.00     12.99 o 
  -4   0   4      192.47      182.94      9.07 o 
  -3   0   4       44.22       48.68      2.44 o 
  -2   0   4      539.48      412.25      7.32 o 
  -1   0   4     1061.07     1174.60     21.72 o 
   0   0   4    30377.07    29660.73    418.53 o 
   1   0   4    15923.55    15537.56    292.37 o 
   3   0   4      733.03      728.52     20.53 o 
   4   0   4       97.97      102.16      4.06 o 
   5   0   4      230.07      177.75     18.02 o 
   6   0   4      214.48      228.24     10.19 o 
   8   0   4       51.79       48.51      4.42 o 
   9   0   4       56.42       54.94      7.06 o 
  10   0   4       11.54       11.85      3.71 o 
  11   0   4        7.13       11.08      3.36 o 
 -11   1   4        5.22        6.19      2.34 o 
 -10   1   4      104.60       93.63      4.55 o 
  -9   1   4       38.73       38.44      3.17 o 
  -8   1   4        8.38        2.59      1.86 o 
  -7   1   4       74.72       74.21      4.47 o 
  -6   1   4       24.92       33.31      3.47 o 
  -5   1   4       31.61       35.85      5.38 o 
  -4   1   4      379.62      450.74      8.29 o 
  -3   1   4       17.48       15.94      1.38 o 
  -2   1   4      587.38      583.22      8.28 o 
  -1   1   4       52.36       74.43      1.70 o 
   0   1   4    12346.35    11690.65    152.29 o 
   1   1   4     3747.80     3395.79     37.76 o 
   2   1   4     1111.09     1145.49     17.58 o 
   3   1   4        9.33       11.00      1.07 o 
   4   1   4      110.62      104.94      2.94 o 
   5   1   4       16.46       18.95      1.63 o 
   6   1   4        5.64        5.06      1.27 o 
   7   1   4      146.24      137.88     12.65 o 
   8   1   4        4.03        3.87      1.55 o 
   9   1   4       13.55       11.47      2.03 o 
  10   1   4        3.56        3.77      1.87 o 
  11   1   4        8.64        9.17      2.32 o 
 -11   2   4        2.32       -0.14      2.08 o 
 -10   2   4       36.34       41.29      3.42 o 
  -9   2   4        6.24        4.27      2.54 o 
  -8   2   4       18.15       20.97      2.47 o 
  -7   2   4       85.09       99.94      6.30 o 
  -6   2   4       39.74       44.32      2.72 o 
  -5   2   4      741.75      816.30     12.27 o 
  -4   2   4     1597.75     1595.03     21.39 o 
  -3   2   4      470.38      403.94      7.39 o 
  -2   2   4     1026.93     1011.68     12.21 o 
  -1   2   4     1797.70     1791.67     21.04 o 
   0   2   4     4081.93     3722.67     46.28 o 
   1   2   4     3764.62     3870.60     42.98 o 
   2   2   4       22.77       14.51      1.10 o 
   3   2   4      652.16      595.12      8.99 o 
   4   2   4      556.82      518.61      8.34 o 
   5   2   4        1.06        1.97      0.96 o 
   6   2   4        0.43        1.63      1.17 o 
   7   2   4      267.44      288.88      7.48 o 
   8   2   4        9.74       12.10      1.90 o 
   9   2   4        0.35       -0.99      1.55 o 
  10   2   4        0.89        1.54      1.78 o 
  11   2   4        0.55       -2.33      1.56 o 
 -11   3   4       17.15       25.85      3.13 o 
 -10   3   4        2.58        2.70      2.45 o 
  -9   3   4        0.20        0.02      1.68 o 
  -8   3   4        0.56        0.72      1.48 o 
  -7   3   4        5.39       10.95      1.99 o 
  -6   3   4       74.95       73.24      3.78 o 
  -5   3   4       46.73       44.84      3.47 o 
  -4   3   4       10.17       16.24      1.40 o 
  -3   3   4        1.17        3.01      2.59 o 
  -2   3   4      893.84      820.68     12.90 o 
  -1   3   4      182.56      157.95      3.64 o 
   0   3   4     5402.06     5560.46     79.68 o 
   1   3   4        8.28       17.14      1.91 o 
   2   3   4     1241.99     1222.38     14.66 o 
   3   3   4        7.31        4.77      1.11 o 
   4   3   4      212.27      229.73      4.73 o 
   5   3   4      369.83      327.32      7.37 o 
   6   3   4       48.05       46.85      3.05 o 
   7   3   4        0.14        2.76      1.58 o 
   8   3   4       10.36       10.04      1.86 o 
   9   3   4      412.26      421.79      9.00 o 
  10   3   4       39.86       41.59      3.36 o 
  11   3   4        3.74        2.28      1.89 o 
 -11   4   4       10.47       11.76      2.67 o 
 -10   4   4        0.28       -2.61      1.74 o 
  -9   4   4       48.08       46.55      3.71 o 
  -8   4   4      125.54      119.65      4.58 o 
  -7   4   4      391.46      371.45      7.71 o 
  -6   4   4        4.35        5.05      1.51 o 
  -5   4   4       53.58       56.11      3.04 o 
  -4   4   4      759.05      753.42     11.25 o 
  -3   4   4      181.49      221.23      7.59 o 
  -2   4   4       74.42       74.84      1.87 o 
  -1   4   4      760.12      815.92      9.73 o 
   0   4   4      127.16      136.85      2.82 o 
   1   4   4     1326.22     1347.75     38.67 o 
   2   4   4       64.14       59.80      1.99 o 
   3   4   4        0.36        0.35      0.44 o 
   4   4   4      684.78      734.02     18.04 o 
   5   4   4      338.55      368.29      7.98 o 
   6   4   4      122.56      109.09      4.08 o 
   7   4   4      142.48      158.48      4.66 o 
   8   4   4      251.22      267.79      6.56 o 
   9   4   4        0.62        2.49      1.75 o 
  10   4   4       60.80       52.29      4.70 o 
  11   4   4        6.87        8.78      2.39 o 
 -11   5   4        0.41        1.25      2.57 o 
 -10   5   4        6.27        4.63      2.17 o 
  -9   5   4       23.80       29.75      3.27 o 
  -8   5   4      857.97      807.27     13.70 o 
  -7   5   4      407.16      426.26      8.53 o 
  -6   5   4       54.87       51.86      4.30 o 
  -5   5   4      177.61      199.59      4.78 o 
  -4   5   4      181.36      224.76      4.76 o 
  -3   5   4      166.12      159.41      3.51 o 
  -2   5   4      797.45      821.42     10.49 o 
  -1   5   4      126.19      143.39      2.56 o 
   0   5   4       43.16       52.03      2.15 o 
   1   5   4        1.48        1.17      0.74 o 
   2   5   4        8.94       10.87      1.26 o 
   3   5   4      312.69      369.07      5.78 o 
   4   5   4      232.99      244.18      5.08 o 
   5   5   4      456.52      443.13      8.00 o 
   6   5   4       45.55       48.90      4.22 o 
   7   5   4        6.08        5.21      1.52 o 
   8   5   4        3.40        2.97      1.59 o 
   9   5   4        8.37        9.60      2.03 o 
  10   5   4        6.57        8.61      2.39 o 
 -10   6   4        2.32        0.58      2.03 o 
  -9   6   4        0.75       -0.30      1.70 o 
  -8   6   4      228.02      195.41      5.81 o 
  -7   6   4      671.99      632.51     11.15 o 
  -6   6   4        9.68        9.40      1.82 o 
  -5   6   4      110.76      126.52      3.84 o 
  -4   6   4       47.50       55.01      4.62 o 
  -3   6   4      214.55      248.69      4.82 o 
  -2   6   4        0.33        0.40      0.49 o 
  -1   6   4       39.37       58.18      1.79 o 
   0   6   4      479.69      507.42      9.45 o 
   1   6   4     1098.23     1189.45     14.63 o 
   2   6   4      254.03      241.15      4.22 o 
   3   6   4      643.39      653.28     10.26 o 
   4   6   4       10.75       12.21      1.99 o 
   5   6   4      133.26      125.48      3.78 o 
   6   6   4        2.54        3.49      1.31 o 
   7   6   4        5.77        6.95      1.58 o 
   8   6   4        3.37        2.95      2.22 o 
   9   6   4       86.86       84.76      5.19 o 
  10   6   4        4.34        8.37      2.09 o 
 -10   7   4        0.19        0.19      2.37 o 
  -9   7   4       63.62       67.16      7.32 o 
  -8   7   4        7.78        5.55      2.41 o 
  -7   7   4      478.85      488.62      9.43 o 
  -6   7   4      494.74      509.60      9.35 o 
  -5   7   4       24.99       23.54      2.08 o 
  -4   7   4       75.82       79.76      3.35 o 
  -3   7   4       13.44       10.19      2.23 o 
  -2   7   4      103.43      113.95      5.69 o 
  -1   7   4      122.65      143.64      3.51 o 
   0   7   4       19.25       18.81      2.38 o 
   1   7   4       48.89       53.77      3.52 o 
   2   7   4      139.31      167.86      3.63 o 
   3   7   4        0.55        0.64      0.66 o 
   4   7   4        8.85        6.13      1.09 o 
   5   7   4      172.84      172.21      4.58 o 
   6   7   4       30.40       32.78      2.47 o 
   7   7   4        7.98        5.95      2.32 o 
   8   7   4       19.23       16.92      2.72 o 
   9   7   4        3.13        5.11      1.90 o 
  10   7   4       19.68       18.62      2.68 o 
  -9   8   4        1.91        0.77      2.74 o 
  -8   8   4        1.70       -0.38      2.42 o 
  -7   8   4        0.62       -1.22      2.42 o 
  -6   8   4       96.60      107.20      5.49 o 
  -5   8   4        5.25        6.27      1.81 o 
  -4   8   4      498.92      521.13     17.00 o 
  -3   8   4      214.09      182.78      5.86 o 
  -2   8   4        2.50        2.75      0.85 o 
  -1   8   4       37.45       43.05      2.18 o 
   0   8   4       30.39       31.63      2.33 o 
   1   8   4       23.34       24.11      1.90 o 
   2   8   4       52.40       47.41      2.49 o 
   3   8   4        7.01        7.29      1.31 o 
   4   8   4       12.45       20.51      1.64 o 
   5   8   4      124.37      121.76      3.91 o 
   6   8   4      110.55      119.42      4.16 o 
   7   8   4      114.62      127.50      4.47 o 
   8   8   4        0.07       -2.03      1.35 o 
   9   8   4       16.15       17.30      2.48 o 
  -9   9   4       29.27       41.03      5.58 o 
  -8   9   4        0.77        3.31      2.85 o 
  -7   9   4       46.86       55.28      5.73 o 
  -6   9   4        0.79        0.12      3.50 o 
  -5   9   4      101.95      119.45      8.13 o 
  -4   9   4       30.80       23.82      2.50 o 
  -3   9   4        6.39        7.95      1.41 o 
  -2   9   4      350.79      336.07      6.33 o 
  -1   9   4      136.50      150.16      3.95 o 
   0   9   4      204.96      195.69      4.57 o 
   1   9   4      449.45      468.57      7.44 o 
   2   9   4      113.82      114.39      3.68 o 
   3   9   4        0.62       -1.34      0.89 o 
   4   9   4       34.86       42.25      2.78 o 
   5   9   4       63.34       57.43      3.70 o 
   6   9   4      163.30      152.51      5.57 o 
   7   9   4       24.56       26.64      3.03 o 
   8   9   4        0.26        0.13      1.72 o 
  -8  10   4       23.15       17.53      4.17 o 
  -7  10   4        9.97        9.31      3.47 o 
  -6  10   4        3.08        5.89      2.96 o 
  -5  10   4        2.81        2.98      2.46 o 
  -4  10   4      714.72      728.83     26.57 o 
  -3  10   4      114.66      100.57      8.19 o 
  -2  10   4       47.53       45.36      4.08 o 
  -1  10   4       99.68      111.98      5.26 o 
   0  10   4      500.31      443.67     11.79 o 
   1  10   4       10.17        7.76      2.90 o 
   2  10   4       91.73       97.56      4.23 o 
   3  10   4        0.01       -0.60      1.34 o 
   4  10   4      281.19      284.00      8.13 o 
   5  10   4      213.67      216.84      8.37 o 
   6  10   4        2.11        2.41      2.15 o 
   7  10   4       11.50       18.45      3.48 o 
   8  10   4        0.01        0.55      2.47 o 
  -7  11   4        9.06       19.25      5.57 o 
  -6  11   4        6.72        7.77      4.19 o 
  -5  11   4       26.85       28.04      5.89 o 
  -4  11   4      153.07      160.10     10.97 o 
  -3  11   4       12.73       14.13      4.25 o 
  -2  11   4       61.27       62.53      7.78 o 
  -1  11   4      256.05      234.22     12.55 o 
   0  11   4        6.90        8.64      2.56 o 
   1  11   4       20.46       23.23      2.61 o 
   2  11   4       14.60       16.93      3.56 o 
   3  11   4       11.80        9.64      2.13 o 
   4  11   4       30.73       39.08      3.48 o 
   5  11   4        0.78        1.41      2.08 o 
   6  11   4        4.27        4.14      3.64 o 
   7  11   4        2.35        0.99      3.46 o 
  -6  12   4        0.08       -1.43      3.63 o 
  -5  12   4        0.25       -0.55      3.23 o 
  -4  12   4        2.61        6.18      4.05 o 
  -3  12   4      106.75       92.64      9.68 o 
  -2  12   4       61.67       43.12      6.76 o 
  -1  12   4       31.67       29.63      5.53 o 
   0  12   4      136.45      143.17     10.12 o 
   1  12   4       28.73       34.00      4.23 o 
   2  12   4       27.50       28.85      3.00 o 
   3  12   4       67.31       61.45      4.30 o 
   4  12   4        8.51        7.92      2.22 o 
   5  12   4        5.21       14.19      3.09 o 
   6  12   4        4.36        6.19      2.76 o 
  -5  13   4       17.48       15.09      5.03 o 
  -4  13   4        0.03       -1.08      3.10 o 
  -3  13   4       11.64        9.32      4.51 o 
  -2  13   4       76.87       84.08      9.42 o 
  -1  13   4        2.01        1.41      3.35 o 
   0  13   4        2.21        1.54      3.03 o 
   1  13   4        1.04        2.38      2.25 o 
   2  13   4       78.11       74.07     10.55 o 
   3  13   4       28.14       27.99      5.02 o 
   4  13   4       58.49       60.08      4.58 o 
  -2  14   4        1.60        3.29      3.48 o 
  -1  14   4        1.03        0.45      3.49 o 
   0  14   4        5.18        3.72      2.72 o 
   1  14   4        2.71       -0.03      3.64 o 
   2  14   4        3.85        4.42      2.90 o 
 -11   1   5        0.64        0.84      2.33 o 
 -10   1   5        6.52       10.36      2.70 o 
  -9   1   5        2.68        0.98      1.76 o 
  -8   1   5      307.86      276.01      6.82 o 
  -7   1   5      102.83       90.53      5.04 o 
  -6   1   5      192.98      178.91      9.27 o 
  -5   1   5      677.14      663.97     10.45 o 
  -4   1   5      493.16      516.53      8.24 o 
  -3   1   5      356.29      163.85      7.80 o 
  -1   1   5       41.26       40.65      1.98 o 
   0   1   5      143.02      152.81      7.67 o 
   1   1   5     1536.66     1386.39     20.42 o 
   2   1   5      726.80      614.47     10.33 o 
   3   1   5        5.00        7.78      1.02 o 
   4   1   5       23.87       29.71      1.84 o 
   5   1   5       38.12       33.47      2.45 o 
   6   1   5        1.54        1.07      1.46 o 
   7   1   5       35.06       36.17      2.73 o 
   8   1   5       96.39       93.18      3.93 o 
   9   1   5       13.85       17.16      2.33 o 
  10   1   5       53.04       54.31      3.74 o 
  11   1   5        0.51       -1.05      1.76 o 
 -11   2   5       21.87       29.02      3.30 o 
 -10   2   5        0.06       -1.22      1.84 o 
  -9   2   5      227.06      212.18      6.12 o 
  -8   2   5      201.12      172.42      5.29 o 
  -7   2   5       45.99       49.95      5.41 o 
  -6   2   5       69.25       67.95      3.31 o 
  -5   2   5      472.79      505.61     10.27 o 
  -4   2   5      149.11      200.52      4.25 o 
  -3   2   5       13.75       21.03      1.47 o 
  -2   2   5      224.08      243.09      4.28 o 
  -1   2   5     1344.79     1195.83     16.41 o 
   0   2   5     2200.06     2148.25     27.43 o 
   1   2   5     2280.44     2145.71     27.51 o 
   2   2   5     1442.24     1478.73     19.27 o 
   3   2   5      329.76      316.76      5.71 o 
   4   2   5      508.24      495.83      9.80 o 
   5   2   5       18.82       20.50      1.75 o 
   6   2   5       25.90       22.26      1.98 o 
   7   2   5       23.16       19.17      2.10 o 
   8   2   5       75.57       83.58      4.11 o 
   9   2   5       15.36       15.56      2.29 o 
  10   2   5        3.05        0.50      1.73 o 
  11   2   5       64.15       60.66      4.19 o 
 -11   3   5        0.65       -0.61      2.01 o 
 -10   3   5       31.19       30.27      3.11 o 
  -9   3   5       19.02       27.27      2.89 o 
  -8   3   5        4.84        3.67      3.22 o 
  -7   3   5      341.81      314.08      6.92 o 
  -6   3   5       38.83       48.44      3.73 o 
  -5   3   5       32.89       23.76      2.42 o 
  -4   3   5      357.50      401.83      6.87 o 
  -3   3   5      112.89      101.20      2.69 o 
  -2   3   5       58.30       58.14      1.87 o 
  -1   3   5       10.58       12.08      0.99 o 
   0   3   5      252.04      304.95      4.96 o 
   1   3   5       68.03       77.62      1.93 o 
   2   3   5      121.96      148.15      3.31 o 
   3   3   5     2376.07     2435.26     31.67 o 
   4   3   5      217.91      227.67      4.89 o 
   5   3   5      115.04      108.09      3.41 o 
   6   3   5        0.40       -0.01      0.77 o 
   7   3   5        6.49        8.32      1.65 o 
   8   3   5       59.00       67.63      3.67 o 
   9   3   5        0.35        3.90      1.83 o 
  10   3   5       60.97       69.51      4.21 o 
  11   3   5        4.20        6.44      2.19 o 
 -11   4   5       11.60       11.76      2.61 o 
 -10   4   5        2.22       -1.05      1.83 o 
  -9   4   5       27.16       21.63      3.19 o 
  -8   4   5       91.06      111.53      4.42 o 
  -7   4   5      160.95      167.44      5.05 o 
  -6   4   5       31.51       25.80      3.23 o 
  -5   4   5      855.49      824.10     15.18 o 
  -4   4   5       25.65       26.33      1.71 o 
  -3   4   5      356.01      378.66      6.30 o 
  -2   4   5     1005.33     1038.25     13.27 o 
  -1   4   5     2180.80     2221.45     26.17 o 
   0   4   5     1251.65     1276.57     17.09 o 
   1   4   5        3.45        0.75      0.70 o 
   2   4   5       41.63       41.09      1.94 o 
   3   4   5      889.59      849.53     11.14 o 
   4   4   5       68.81       69.04      4.25 o 
   5   4   5       20.01       24.58      2.22 o 
   6   4   5        0.08        1.02      1.35 o 
   7   4   5      230.77      238.55      5.90 o 
   8   4   5       74.91       72.30      3.79 o 
   9   4   5      295.84      276.20      7.83 o 
  10   4   5        4.15        4.53      1.92 o 
 -11   5   5        7.69        4.06      5.16 o 
 -10   5   5       35.11       39.94      5.58 o 
  -9   5   5       61.44       53.19      3.65 o 
  -8   5   5       32.00       40.98      3.17 o 
  -7   5   5       22.99       21.62      2.39 o 
  -6   5   5       24.01       28.61      2.51 o 
  -5   5   5       62.75       51.35      3.48 o 
  -4   5   5       19.55       25.49      1.78 o 
  -3   5   5      308.51      309.04      5.49 o 
  -2   5   5      422.90      508.48      7.09 o 
  -1   5   5      215.76      246.82      3.22 o 
   0   5   5      200.68      193.73      3.79 o 
   1   5   5      278.92      300.69      4.81 o 
   2   5   5      636.58      667.10     10.18 o 
   3   5   5       36.69       39.43      2.35 o 
   4   5   5        0.01        1.36      0.67 o 
   5   5   5        5.52        2.29      0.94 o 
   6   5   5       25.18       23.49      2.10 o 
   7   5   5        0.81        0.95      1.27 o 
   8   5   5       70.94       70.18      4.17 o 
   9   5   5        6.10        6.02      1.87 o 
  10   5   5       15.84       13.90      2.46 o 
 -10   6   5        0.07       -2.37      2.54 o 
  -9   6   5       53.05       44.79      4.44 o 
  -8   6   5        8.73        8.73      2.63 o 
  -7   6   5        4.32        0.65      1.62 o 
  -6   6   5       49.93       65.06      4.54 o 
  -5   6   5      444.82      405.27      7.62 o 
  -4   6   5      103.60       90.19      3.02 o 
  -3   6   5        0.00        0.41      0.77 o 
  -2   6   5       39.00       35.48      1.51 o 
  -1   6   5      199.76      216.78      3.37 o 
   0   6   5       13.20        7.71      0.93 o 
   1   6   5      238.01      236.72      5.10 o 
   2   6   5      124.14      113.25      7.45 o 
   3   6   5        1.54        1.19      0.60 o 
   4   6   5     1038.84     1136.40     19.04 o 
   5   6   5       53.97       60.50      5.36 o 
   6   6   5       41.38       45.27      4.32 o 
   7   6   5       11.10       10.16      1.77 o 
   8   6   5        4.54        3.69      1.64 o 
   9   6   5        0.04       -0.73      1.46 o 
  10   6   5        0.92       -0.41      2.31 o 
 -10   7   5        0.89        0.21      3.04 o 
  -9   7   5        3.13       -1.07      2.40 o 
  -8   7   5       94.73       88.92      5.50 o 
  -7   7   5       67.67       67.08      5.42 o 
  -6   7   5      139.28      146.50     10.98 o 
  -5   7   5      290.88      287.01      7.75 o 
  -4   7   5      417.16      400.48      8.95 o 
  -3   7   5      278.39      262.43      5.74 o 
  -2   7   5       41.37       46.04      1.92 o 
  -1   7   5       24.23       24.69      1.42 o 
   0   7   5      614.68      645.25      8.51 o 
   1   7   5        3.59        2.05      0.67 o 
   2   7   5       11.63       10.88      1.55 o 
   3   7   5       81.09       65.96      5.69 o 
   4   7   5       76.14       84.00      2.74 o 
   5   7   5       64.65       78.87      3.21 o 
   6   7   5       44.86       51.99      4.18 o 
   7   7   5       18.35       11.27      1.89 o 
   8   7   5        2.36        2.87      1.62 o 
   9   7   5        0.28       -0.94      1.58 o 
  -9   8   5        0.20        2.41      3.26 o 
  -8   8   5        4.29        4.74      4.61 o 
  -7   8   5       16.41       12.10      4.58 o 
  -6   8   5      233.94      236.82      9.46 o 
  -5   8   5      117.85      128.25      7.00 o 
  -4   8   5        1.90       -0.75      1.96 o 
  -3   8   5       11.30       11.93      4.95 o 
  -2   8   5        7.20        6.63      0.94 o 
  -1   8   5        4.03        1.11      0.80 o 
   0   8   5      484.87      484.63      9.37 o 
   1   8   5      306.33      317.66      8.47 o 
   2   8   5       12.12       13.93      1.54 o 
   3   8   5      127.50      132.50      4.31 o 
   4   8   5      581.35      586.93      9.02 o 
   5   8   5       12.09        8.79      1.55 o 
   6   8   5        9.74       10.00      1.75 o 
   7   8   5       53.45       49.45      3.28 o 
   8   8   5        1.17        2.07      1.59 o 
   9   8   5        2.49        1.67      1.71 o 
  -9   9   5        0.02       -4.62      3.55 o 
  -8   9   5       20.17       27.19      4.77 o 
  -7   9   5        3.24        7.23      7.81 o 
  -6   9   5       22.05       15.96      6.43 o 
  -5   9   5      147.21      155.10      7.45 o 
  -4   9   5      286.66      300.22     10.46 o 
  -3   9   5       25.42       23.87      4.68 o 
  -2   9   5       22.15       20.89      2.99 o 
  -1   9   5       56.82       76.44      3.47 o 
   0   9   5      163.21      162.04      4.24 o 
   1   9   5      116.97      115.74      4.11 o 
   2   9   5       97.88      103.84      3.57 o 
   3   9   5       37.07       34.07      2.43 o 
   4   9   5       79.15       84.49      3.59 o 
   5   9   5       39.20       30.58      2.98 o 
   6   9   5        3.38        2.59      1.85 o 
   7   9   5        0.31        0.94      1.70 o 
   8   9   5        2.72        3.58      2.03 o 
  -8  10   5        1.02       -4.05      3.89 o 
  -7  10   5       41.25       41.25      5.26 o 
  -6  10   5       33.83       36.19      4.80 o 
  -5  10   5        0.38        4.03      2.63 o 
  -4  10   5        0.33       -0.81      2.26 o 
  -3  10   5      106.49       98.69      5.95 o 
  -2  10   5        0.03       -1.48      2.47 o 
  -1  10   5      676.95      642.62     23.40 o 
   0  10   5       12.25       10.99      3.74 o 
   1  10   5       36.85       38.99      3.31 o 
   2  10   5       27.73       30.79      3.53 o 
   3  10   5        4.63        4.08      1.68 o 
   4  10   5        9.31        6.06      1.87 o 
   5  10   5       13.68       11.81      2.85 o 
   6  10   5        8.84       11.60      4.71 o 
   7  10   5        6.29        6.59      2.72 o 
  -7  11   5        0.15        2.51      3.66 o 
  -6  11   5        7.55        1.23      3.39 o 
  -5  11   5       17.33       14.94      4.78 o 
  -4  11   5        2.03       -0.35      2.67 o 
  -3  11   5        4.77        5.00      3.49 o 
  -2  11   5        4.85        6.21      3.56 o 
  -1  11   5       53.43       47.94      6.67 o 
   0  11   5      157.34      171.27     10.99 o 
   1  11   5       41.46       38.87      4.23 o 
   2  11   5       19.29       20.05      2.53 o 
   3  11   5        7.30        7.53      2.06 o 
   4  11   5       30.25       33.98      3.80 o 
   5  11   5       11.32       14.93      3.24 o 
   6  11   5        4.57       -0.82      2.07 o 
  -6  12   5        7.47       15.22      5.31 o 
  -5  12   5       22.88       19.36      5.32 o 
  -4  12   5        3.33        3.68      3.58 o 
  -3  12   5       18.82       26.29      5.65 o 
  -2  12   5        6.49        5.60      3.44 o 
  -1  12   5        7.56       11.20      4.32 o 
   0  12   5       29.70       23.80      5.39 o 
   1  12   5        8.07       11.56      2.97 o 
   2  12   5       69.82       78.27      6.01 o 
   3  12   5       23.62       29.65      8.51 o 
   4  12   5       63.01       78.19      5.01 o 
   5  12   5        0.13        1.75      2.19 o 
  -4  13   5        7.49        1.13      3.75 o 
  -3  13   5       10.44        6.47      4.31 o 
  -2  13   5        4.53        4.25      3.80 o 
  -1  13   5        4.68        6.09      3.87 o 
   0  13   5       28.25       31.29      6.04 o 
   1  13   5       13.14        8.82      2.93 o 
   2  13   5        8.92        8.73      2.88 o 
   3  13   5       78.51       78.04     11.53 o 
   4  13   5        0.00       -0.94      4.99 o 
  -1  14   5       12.04       10.74      4.70 o 
   0  14   5        2.07       -0.78      2.40 o 
 -11   0   6       54.53       55.99      5.76 o 
 -10   0   6       68.61       52.76      6.85 o 
  -9   0   6      189.80      182.22      9.79 o 
  -8   0   6      350.66      348.23     10.92 o 
  -7   0   6      209.35      227.80      8.20 o 
  -6   0   6       21.86       20.23      5.28 o 
  -5   0   6        0.10       -0.34      1.19 o 
  -3   0   6      941.59     1035.65     17.03 o 
  -2   0   6      228.66      251.30      5.42 o 
  -1   0   6     1173.68     1134.81     21.72 o 
   0   0   6      702.30      645.31     10.50 o 
   1   0   6     1454.09     1315.49     24.92 o 
   2   0   6      111.38      127.44      4.34 o 
   3   0   6       92.78       94.75      3.91 o 
   4   0   6      436.89      487.68     11.68 o 
   5   0   6      162.33      154.69      5.85 o 
   6   0   6        0.46       -0.61      0.95 o 
   7   0   6       87.81       87.43      4.95 o 
   8   0   6       33.01       34.02      3.82 o 
   9   0   6       26.21       26.39      3.71 o 
  10   0   6        8.51        9.58      3.00 o 
  11   0   6        0.75        0.57      2.71 o 
 -11   1   6        4.20        0.30      2.08 o 
 -10   1   6        0.19        0.10      1.76 o 
  -9   1   6      253.24      243.99      6.58 o 
  -8   1   6        6.47        6.04      1.86 o 
  -7   1   6      294.85      289.99      6.62 o 
  -6   1   6       10.69        6.97      2.00 o 
  -5   1   6      814.87      873.71     13.20 o 
  -4   1   6      387.80      389.68      6.75 o 
  -3   1   6      258.73      249.50      4.43 o 
  -2   1   6      125.97       99.79      2.26 o 
  -1   1   6      567.32      559.69     12.91 o 
   0   1   6      805.42      787.27     10.78 o 
   1   1   6      186.28      206.71      9.17 o 
   2   1   6       51.64       50.85      2.24 o 
   3   1   6        7.65        3.60      1.49 o 
   4   1   6      178.69      174.10      5.57 o 
   5   1   6        1.56        1.01      0.78 o 
   6   1   6       12.15        9.85      1.86 o 
   7   1   6       10.96        7.42      1.64 o 
   8   1   6       46.27       52.00      3.30 o 
   9   1   6        5.59        2.59      1.82 o 
  10   1   6        8.57        5.43      1.99 o 
  11   1   6        3.29       -0.03      1.80 o 
 -11   2   6       20.84       35.29      3.45 o 
 -10   2   6        1.88        0.59      1.75 o 
  -9   2   6      311.04      292.89      7.38 o 
  -8   2   6       76.12       66.18      3.70 o 
  -7   2   6      165.75      168.19      4.89 o 
  -6   2   6       30.11       28.76      2.41 o 
  -5   2   6       66.99       63.95      3.45 o 
  -4   2   6      618.65      655.29     10.12 o 
  -3   2   6     1013.94     1064.44     12.34 o 
  -2   2   6      400.33      429.67      7.30 o 
  -1   2   6      446.85      473.16     11.24 o 
   0   2   6      403.70      400.37      7.09 o 
   1   2   6      121.72      107.58      2.41 o 
   2   2   6     4613.65     4400.13     49.33 o 
   3   2   6       29.30       27.73      1.79 o 
   4   2   6      661.37      737.53     11.45 o 
   5   2   6        3.57        1.56      1.01 o 
   6   2   6      185.91      204.92      6.21 o 
   7   2   6        1.44        2.09      1.35 o 
   8   2   6        1.02        2.74      1.52 o 
   9   2   6        0.78       -0.78      1.74 o 
  10   2   6      116.40      124.37      4.98 o 
 -11   3   6        0.84        2.06      2.65 o 
 -10   3   6        6.16        6.67      2.35 o 
  -9   3   6       51.59       44.74      3.38 o 
  -8   3   6       10.51       10.70      2.10 o 
  -7   3   6       10.39       11.59      1.93 o 
  -6   3   6      241.47      244.22      5.66 o 
  -5   3   6      828.30      806.57     12.45 o 
  -4   3   6      142.02      130.88      3.93 o 
  -3   3   6      118.38       87.96      3.71 o 
  -2   3   6       61.88       47.26      2.41 o 
  -1   3   6     1151.70     1138.24     16.22 o 
   0   3   6      162.78      156.50      3.53 o 
   1   3   6     1222.24     1168.11     14.24 o 
   2   3   6      600.34      548.07      7.67 o 
   3   3   6       60.84       63.17      2.42 o 
   4   3   6      156.16      161.82      4.16 o 
   5   3   6       82.45       80.58      3.59 o 
   6   3   6       15.06       13.83      1.84 o 
   7   3   6       51.45       49.96      3.07 o 
   8   3   6       12.07       14.38      2.05 o 
   9   3   6       52.63       67.40      4.04 o 
  10   3   6        0.00        0.82      1.87 o 
 -11   4   6       50.76       64.31      5.54 o 
 -10   4   6       16.80       14.64      3.91 o 
  -9   4   6       24.98       18.30      3.81 o 
  -8   4   6       23.88       30.69      2.84 o 
  -7   4   6       20.15       23.82      2.40 o 
  -6   4   6       98.04       89.04      3.47 o 
  -5   4   6       54.94       67.30      2.79 o 
  -4   4   6      133.67      128.42      3.35 o 
  -3   4   6     1383.45     1382.02     17.00 o 
  -2   4   6      773.16      842.56     12.76 o 
  -1   4   6      588.04      615.60      9.83 o 
   0   4   6       61.44       49.45      2.60 o 
   1   4   6      799.99      834.48     11.99 o 
   2   4   6       23.82       34.74      1.68 o 
   3   4   6      457.63      497.01     10.42 o 
   4   4   6        8.33        7.64      1.28 o 
   5   4   6        0.20        0.05      0.98 o 
   6   4   6       28.55       32.56      2.46 o 
   7   4   6        2.46        0.06      1.25 o 
   8   4   6       21.51       28.03      2.64 o 
   9   4   6       51.54       53.62      3.68 o 
  10   4   6       15.02       16.73      2.53 o 
 -10   5   6       21.97       32.27      4.11 o 
  -9   5   6        0.14       -0.57      2.45 o 
  -8   5   6        9.93        8.22      2.70 o 
  -7   5   6      309.13      299.26      8.64 o 
  -6   5   6       35.00       33.28      2.48 o 
  -5   5   6        6.38       12.41      1.69 o 
  -4   5   6       40.77       39.99      2.16 o 
  -3   5   6       39.35       56.20      1.89 o 
  -2   5   6       11.53       11.82      1.52 o 
  -1   5   6        0.11        2.16      0.74 o 
   0   5   6        0.97        4.54      0.76 o 
   1   5   6      115.49      124.67      5.25 o 
   2   5   6        0.51        0.63      0.71 o 
   3   5   6       21.98       31.84      1.91 o 
   4   5   6       68.55       66.22      4.26 o 
   5   5   6        0.08        0.42      0.94 o 
   6   5   6        3.29        3.07      1.33 o 
   7   5   6        3.39        3.99      1.90 o 
   8   5   6        9.04        8.60      1.88 o 
   9   5   6        0.05       -0.42      1.55 o 
  10   5   6        2.39        0.32      1.69 o 
 -10   6   6        2.08        0.29      2.72 o 
  -9   6   6        0.70        0.32      2.45 o 
  -8   6   6       95.84       87.54      5.47 o 
  -7   6   6      228.66      220.79      7.32 o 
  -6   6   6      518.97      527.55     11.83 o 
  -5   6   6       45.51       52.78      3.72 o 
  -4   6   6      148.12      160.63      5.25 o 
  -3   6   6        0.00       -1.40      1.00 o 
  -2   6   6        0.40        1.13      0.60 o 
  -1   6   6       15.00       20.45      0.88 o 
   0   6   6       63.66       67.74      2.28 o 
   1   6   6      263.36      270.54      5.63 o 
   2   6   6        7.25        9.77      1.06 o 
   3   6   6       26.10       26.43      2.70 o 
   4   6   6      115.54      119.95      4.30 o 
   5   6   6       10.38        9.05      1.55 o 
   6   6   6        3.45        3.08      1.34 o 
   7   6   6       14.28       11.92      1.83 o 
   8   6   6        2.53        2.32      1.60 o 
   9   6   6        0.28        1.20      1.67 o 
 -10   7   6        1.83        2.64      3.41 o 
  -9   7   6       23.47       23.65      3.76 o 
  -8   7   6       32.88       27.73      3.66 o 
  -7   7   6       21.54       13.96      3.39 o 
  -6   7   6      182.57      187.40      7.95 o 
  -5   7   6        2.51        1.19      1.98 o 
  -4   7   6       86.87       73.59      5.30 o 
  -3   7   6       81.15       77.61      3.75 o 
  -2   7   6       61.08       69.50      2.84 o 
  -1   7   6      168.30      175.19      2.73 o 
   0   7   6      199.72      190.58      3.84 o 
   1   7   6       37.15       40.33      2.24 o 
   2   7   6       17.32        8.98      4.82 o 
   3   7   6        8.75       11.08      1.57 o 
   4   7   6      203.10      201.41      4.46 o 
   5   7   6       35.61       42.59      2.69 o 
   6   7   6        0.02       -1.70      1.13 o 
   7   7   6        7.22        4.94      1.60 o 
   8   7   6        1.28        2.16      1.56 o 
   9   7   6       16.09       20.53      2.59 o 
  -9   8   6        5.03        2.98      2.98 o 
  -8   8   6        2.20       -0.17      2.85 o 
  -7   8   6        5.21        6.25      2.88 o 
  -6   8   6        4.11        4.45      2.82 o 
  -5   8   6      266.81      261.12     17.14 o 
  -4   8   6       47.59       58.81      5.08 o 
  -3   8   6      200.89      200.16      8.75 o 
  -2   8   6       66.28       62.05      6.13 o 
  -1   8   6      457.27      476.91     12.35 o 
   0   8   6        6.09        9.31      1.52 o 
   1   8   6       10.78        7.55      3.27 o 
   2   8   6      161.14      155.04      4.24 o 
   3   8   6        0.02       -1.13      0.96 o 
   4   8   6       10.49       15.32      1.84 o 
   5   8   6        1.06        2.62      1.29 o 
   6   8   6      295.35      272.04      6.59 o 
   7   8   6        6.08        6.74      1.72 o 
   8   8   6       41.88       51.27      3.55 o 
  -8   9   6        0.04        0.15      2.83 o 
  -7   9   6        6.43        5.57      6.38 o 
  -6   9   6        1.06        4.25      2.59 o 
  -5   9   6       56.95       50.40      5.08 o 
  -4   9   6      374.13      407.43     12.50 o 
  -3   9   6       17.68       14.83      3.01 o 
  -2   9   6      175.70      181.82      5.97 o 
  -1   9   6       84.51       86.97      4.00 o 
   0   9   6       46.22       36.29      2.91 o 
   1   9   6      449.57      474.33     10.49 o 
   2   9   6       58.18       57.70      3.08 o 
   3   9   6        4.78        4.27      1.33 o 
   4   9   6        0.54       -0.30      1.16 o 
   5   9   6       94.70       88.28      4.47 o 
   6   9   6        0.67       -1.80      1.55 o 
   7   9   6       23.35       20.51      4.82 o 
   8   9   6        1.40        2.36      1.95 o 
  -8  10   6        3.30        4.88      3.48 o 
  -7  10   6        1.11        5.65      3.35 o 
  -6  10   6       14.28        8.29      3.39 o 
  -5  10   6       19.89       25.95      4.20 o 
  -4  10   6        0.00       -2.18      2.10 o 
  -3  10   6       89.76       81.20      5.87 o 
  -2  10   6        0.04        0.39      5.04 o 
  -1  10   6       35.71       36.48      5.51 o 
   0  10   6       16.40       23.66      3.24 o 
   1  10   6       53.92       62.42      3.98 o 
   2  10   6        1.89        0.97      1.82 o 
   3  10   6        2.32        1.24      1.54 o 
   4  10   6       55.23       60.71      6.03 o 
   5  10   6        0.37       -0.92      1.84 o 
   6  10   6        0.35        0.05      2.11 o 
   7  10   6        0.73        0.96      2.31 o 
  -7  11   6       14.73        4.88      4.45 o 
  -6  11   6        2.99        2.17      3.58 o 
  -5  11   6       61.73       50.42      7.93 o 
  -4  11   6        0.01       -0.13      2.79 o 
  -3  11   6        9.32       16.05      4.51 o 
  -2  11   6       28.30       23.50      5.08 o 
  -1  11   6       16.42       12.45      4.17 o 
   0  11   6       26.12       18.33      4.77 o 
   1  11   6        1.91       -0.38      1.84 o 
   2  11   6        0.63        3.48      2.08 o 
   3  11   6      126.46      130.89      6.77 o 
   4  11   6       88.45       79.84      6.24 o 
   5  11   6        0.19       -1.23      2.04 o 
   6  11   6        3.03        7.04      5.39 o 
  -5  12   6        7.50       -1.08      3.10 o 
  -4  12   6       33.25       16.97      5.28 o 
  -3  12   6        3.93        8.52      4.23 o 
  -2  12   6       11.49        5.99      3.68 o 
  -1  12   6        4.66        6.84      3.86 o 
   0  12   6       50.29       39.92      6.53 o 
   1  12   6       12.11       13.26      3.09 o 
   2  12   6       32.18       25.26      3.84 o 
   3  12   6       19.43       19.68      3.90 o 
   4  12   6       10.66        9.83      3.28 o 
   5  12   6       14.28       10.91      4.48 o 
  -3  13   6       93.01       97.18     10.62 o 
  -2  13   6      124.30      142.48     11.05 o 
  -1  13   6        8.73        8.96      4.48 o 
   0  13   6       17.45       15.72      3.48 o 
   1  13   6        4.51        3.95      3.21 o 
   2  13   6        5.69        5.95      2.81 o 
   3  13   6        0.65       -0.23      2.19 o 
 -11   1   7        2.78       -1.50      2.13 o 
 -10   1   7       37.68       27.22      3.01 o 
  -9   1   7       61.34       69.60      4.06 o 
  -8   1   7      602.30      587.15     10.89 o 
  -7   1   7       48.07       55.67      3.07 o 
  -6   1   7       10.90       12.83      2.38 o 
  -5   1   7      469.37      510.36     15.35 o 
  -4   1   7       56.22       56.09      2.29 o 
  -3   1   7        8.48       13.33      1.14 o 
  -2   1   7        4.86        2.48      0.76 o 
  -1   1   7      806.01      786.26      9.87 o 
   0   1   7     1177.49     1106.43     43.48 o 
   1   1   7     1365.05     1402.10     18.55 o 
   2   1   7       48.23       53.19      6.00 o 
   3   1   7      328.75      332.67      7.05 o 
   4   1   7       19.63       17.78      1.91 o 
   5   1   7       48.41       45.34      3.06 o 
   6   1   7        1.37        0.21      1.02 o 
   7   1   7        0.57        2.30      1.40 o 
   8   1   7        5.76        9.91      1.97 o 
   9   1   7        0.65        0.31      1.61 o 
  10   1   7        8.12       14.89      2.49 o 
 -11   2   7       16.15       20.38      3.64 o 
 -10   2   7       20.06       16.90      3.46 o 
  -9   2   7       15.82       17.32      2.51 o 
  -8   2   7        2.27       -0.06      1.56 o 
  -7   2   7       97.65       87.10      3.72 o 
  -6   2   7       19.42       22.00      2.23 o 
  -5   2   7       84.11       76.72      7.51 o 
  -4   2   7       14.47       16.69      2.22 o 
  -3   2   7     1519.45     1517.53     17.07 o 
  -2   2   7       50.30       40.86      2.09 o 
  -1   2   7     1190.84     1191.24     16.22 o 
   0   2   7        3.64        4.66      0.74 o 
   1   2   7     3602.75     3600.62     40.69 o 
   2   2   7      512.43      506.87      8.25 o 
   3   2   7      315.74      307.24      5.94 o 
   4   2   7       63.47       69.10      2.83 o 
   5   2   7       13.08       15.68      1.73 o 
   6   2   7       91.05       94.77      3.68 o 
   7   2   7       29.15       26.58      2.43 o 
   8   2   7      102.57       98.80      4.21 o 
   9   2   7        2.57        2.65      1.88 o 
  10   2   7      101.06      111.36      6.60 o 
 -11   3   7        3.33        1.17      3.04 o 
 -10   3   7       60.58       82.48      5.78 o 
  -9   3   7        4.63        2.12      2.45 o 
  -8   3   7      223.20      225.77      7.66 o 
  -7   3   7      161.26      151.36      4.78 o 
  -6   3   7      404.72      364.01      7.29 o 
  -5   3   7       44.08       40.87      2.30 o 
  -4   3   7      506.90      552.73      8.95 o 
  -3   3   7       23.44       33.62      1.96 o 
  -2   3   7        3.01        1.55      0.99 o 
  -1   3   7      296.80      250.65      4.69 o 
   0   3   7      221.63      259.93      4.24 o 
   1   3   7       15.64       19.77      1.28 o 
   2   3   7     1684.37     1655.50     19.96 o 
   3   3   7      188.63      208.64      4.70 o 
   4   3   7      433.56      471.58      9.77 o 
   5   3   7      222.32      222.64      5.37 o 
   6   3   7       14.06       17.24      2.01 o 
   7   3   7       23.14       27.10      2.48 o 
   8   3   7      135.02      141.41      7.04 o 
   9   3   7      140.40      150.51      5.28 o 
  10   3   7        4.66        5.06      2.06 o 
 -10   4   7        3.64        8.03      3.00 o 
  -9   4   7       15.98       12.07      3.01 o 
  -8   4   7       55.85       57.48      4.55 o 
  -7   4   7      522.80      519.40     18.54 o 
  -6   4   7       36.55       40.59      3.59 o 
  -5   4   7        7.46        9.56      2.05 o 
  -4   4   7      172.49      173.20      7.52 o 
  -3   4   7      113.56      114.57      3.66 o 
  -2   4   7      187.98      210.16      4.30 o 
  -1   4   7        4.66        4.29      0.94 o 
   0   4   7       18.25       16.24      1.07 o 
   1   4   7     1043.33     1034.33     13.10 o 
   2   4   7       54.41       53.53      2.28 o 
   3   4   7      837.35      837.08     11.37 o 
   4   4   7       11.65       18.11      1.78 o 
   5   4   7      115.65      139.73      4.19 o 
   6   4   7       60.15       57.60      3.25 o 
   7   4   7       25.93       27.06      2.71 o 
   8   4   7        1.13        0.97      1.43 o 
   9   4   7       71.51       73.00      4.28 o 
  10   4   7        6.75        6.99      2.21 o 
 -10   5   7        0.76       -0.47      2.78 o 
  -9   5   7        0.05       -2.22      2.03 o 
  -8   5   7       20.73       19.11      3.24 o 
  -7   5   7      212.14      208.08      7.12 o 
  -6   5   7       55.42       64.12      4.38 o 
  -5   5   7       10.56        9.86      2.14 o 
  -4   5   7       36.37       32.31      2.82 o 
  -3   5   7        0.47        1.56      1.04 o 
  -2   5   7      125.91      157.53      3.64 o 
  -1   5   7        2.21        1.26      1.39 o 
   0   5   7        4.04        3.98      0.73 o 
   1   5   7      168.57      162.39      3.35 o 
   2   5   7       62.21       58.28      2.18 o 
   3   5   7      129.81      145.97      4.98 o 
   4   5   7       74.04       81.51      3.13 o 
   5   5   7       14.69       15.36      1.83 o 
   6   5   7        5.93        6.61      1.57 o 
   7   5   7        0.99        0.98      1.76 o 
   8   5   7        0.11        0.36      1.47 o 
   9   5   7        0.00       -0.63      1.99 o 
 -10   6   7        1.33       -1.11      2.63 o 
  -9   6   7        2.53        4.94      2.63 o 
  -8   6   7       12.51       12.86      4.50 o 
  -7   6   7       89.28      102.02      5.47 o 
  -6   6   7      107.55      106.71      5.23 o 
  -5   6   7       94.83      112.97      5.12 o 
  -4   6   7      287.76      289.74      7.55 o 
  -3   6   7       44.48       52.08      2.87 o 
  -2   6   7      198.36      184.38      8.28 o 
  -1   6   7       75.44       72.73      2.83 o 
   0   6   7      134.98      139.84      4.54 o 
   1   6   7        6.53        9.46      1.07 o 
   2   6   7       10.83       12.67      1.73 o 
   3   6   7       35.39       43.03      3.05 o 
   4   6   7        0.94        1.85      1.12 o 
   5   6   7      153.14      166.87      4.71 o 
   6   6   7       97.04       92.15      3.81 o 
   7   6   7        3.77        2.15      1.58 o 
   8   6   7        3.43        1.97      2.46 o 
   9   6   7        0.22       -0.85      1.59 o 
  -9   7   7        1.79        0.33      2.91 o 
  -8   7   7       30.42       25.61      3.63 o 
  -7   7   7       76.29       80.42      6.35 o 
  -6   7   7      285.69      274.86      8.24 o 
  -5   7   7       36.78       40.83      3.58 o 
  -4   7   7      150.08      158.57      7.15 o 
  -3   7   7      283.64      304.74      6.63 o 
  -2   7   7      144.53      150.98      4.88 o 
  -1   7   7        7.50       10.28      1.17 o 
   0   7   7        9.49        7.22      1.97 o 
   1   7   7        0.09       -0.94      0.68 o 
   2   7   7        5.77        9.49      1.18 o 
   3   7   7       15.86       16.18      1.52 o 
   4   7   7       78.07       91.19      3.08 o 
   5   7   7       15.10       15.70      1.94 o 
   6   7   7       95.27       97.40      3.91 o 
   7   7   7       46.89       47.91      3.62 o 
   8   7   7       47.30       50.66      3.58 o 
   9   7   7        0.11       -1.09      1.59 o 
  -9   8   7       31.82       40.76      8.33 o 
  -8   8   7        1.02        3.89      3.30 o 
  -7   8   7       10.46       14.27      3.75 o 
  -6   8   7       67.97       68.83     12.07 o 
  -5   8   7     1066.57     1063.73     24.84 o 
  -4   8   7       63.80       68.13      5.49 o 
  -3   8   7      119.66      113.66      6.32 o 
  -2   8   7       86.37       91.09      4.34 o 
  -1   8   7        7.17        5.17      2.03 o 
   0   8   7        0.21       -1.63      1.25 o 
   1   8   7      956.86      997.92     18.10 o 
   2   8   7       61.43       45.38      2.66 o 
   3   8   7        9.52       14.74      3.15 o 
   4   8   7       84.36       75.32      4.97 o 
   5   8   7       10.67       10.76      2.51 o 
   6   8   7        7.01        8.64      1.76 o 
   7   8   7       19.11       17.20      2.33 o 
   8   8   7        0.23       -1.34      1.46 o 
  -8   9   7        6.91        9.54      3.81 o 
  -7   9   7        4.49        2.43      2.98 o 
  -6   9   7       24.91       14.72      3.53 o 
  -5   9   7        2.63        2.95      2.78 o 
  -4   9   7       10.90        8.59     13.40 o 
  -3   9   7      394.16      376.67     11.79 o 
  -2   9   7       54.30       67.74      4.26 o 
  -1   9   7       87.93       87.32      4.86 o 
   0   9   7      218.41      217.55      6.56 o 
   1   9   7      202.76      201.75      6.32 o 
   2   9   7       34.10       33.91      3.00 o 
   3   9   7       14.92       19.24      2.49 o 
   4   9   7        6.19        2.36      1.34 o 
   5   9   7       69.64       63.02      5.34 o 
   6   9   7        1.41       -0.22      1.65 o 
   7   9   7        0.00        1.73      2.08 o 
  -7  10   7       18.42       21.26      4.49 o 
  -6  10   7       61.09       61.64      6.26 o 
  -5  10   7       36.78       39.90      4.98 o 
  -4  10   7        8.38       14.29      3.39 o 
  -3  10   7       17.41       19.18      3.36 o 
  -2  10   7        3.23        2.27      2.34 o 
  -1  10   7        0.20       -0.52      1.48 o 
   0  10   7      261.42      243.37      7.53 o 
   1  10   7        0.74        1.18      1.29 o 
   2  10   7       34.88       36.42      3.24 o 
   3  10   7        0.05       -1.28      1.43 o 
   4  10   7       10.45       10.20      2.26 o 
   5  10   7        0.01        3.97      3.28 o 
   6  10   7       11.74       15.16      6.72 o 
   7  10   7        4.01        4.36      2.98 o 
  -6  11   7       26.50       24.67      6.31 o 
  -5  11   7        4.83       17.14      4.88 o 
  -4  11   7        8.18        5.89      3.71 o 
  -3  11   7        0.09       -0.67      2.95 o 
  -2  11   7        4.66        6.52      3.45 o 
  -1  11   7        1.64       -0.29      2.60 o 
   0  11   7       27.01       35.22      6.02 o 
   1  11   7       24.60       15.56      3.08 o 
   2  11   7        0.91        0.99      2.07 o 
   3  11   7       11.18       13.63      3.11 o 
   4  11   7        1.11        2.40      2.41 o 
   5  11   7        5.13        2.69      3.44 o 
  -5  12   7       10.67        7.95      4.49 o 
  -4  12   7        4.38        0.93      3.37 o 
  -3  12   7       17.60       12.65      4.92 o 
  -2  12   7        7.57        2.72      3.07 o 
  -1  12   7        7.05       16.36      4.95 o 
   0  12   7        4.31        6.22      3.47 o 
   1  12   7        1.25        0.64      3.39 o 
   2  12   7        4.17        3.11      2.30 o 
   3  12   7        0.64        1.98      2.21 o 
   4  12   7        6.67        8.26      3.21 o 
  -2  13   7       17.95       13.83      5.25 o 
  -1  13   7       18.81       23.45      5.83 o 
   0  13   7        0.15       -1.93      2.08 o 
   1  13   7        8.09        4.35      2.53 o 
   2  13   7       17.43       22.39      3.99 o 
 -11   0   8        9.20        2.44      6.27 o 
 -10   0   8        7.72        8.61      3.22 o 
  -9   0   8      147.24      162.14     10.33 o 
  -8   0   8      258.44      251.27      9.17 o 
  -7   0   8      168.51      137.07      6.50 o 
  -6   0   8      240.09      218.66      8.51 o 
  -5   0   8      109.09      110.94      4.95 o 
  -4   0   8       50.29       40.48      6.51 o 
  -3   0   8      433.55      435.86     11.21 o 
  -2   0   8       13.29       12.68      1.44 o 
  -1   0   8     1815.31     1727.31     26.09 o 
   0   0   8      677.43      616.67     10.58 o 
   1   0   8     1292.37     1352.04     26.30 o 
   2   0   8       18.53       17.77      2.17 o 
   3   0   8      755.86      667.00     15.04 o 
   4   0   8       12.36       11.61      2.18 o 
   5   0   8        0.00        0.50      1.52 o 
   6   0   8        1.11        2.49      1.93 o 
   7   0   8       77.35       77.19      5.19 o 
   8   0   8       57.36       67.51      8.91 o 
   9   0   8       36.80       45.28      4.94 o 
  10   0   8        1.76       -2.85      2.75 o 
 -10   1   8        1.04       -1.16      2.10 o 
  -9   1   8       36.64       31.86      2.97 o 
  -8   1   8       83.86       96.45      4.18 o 
  -7   1   8       25.63       26.82      2.41 o 
  -6   1   8        5.96        5.81      1.45 o 
  -5   1   8        6.87        6.31      1.27 o 
  -4   1   8        2.13        1.77      1.10 o 
  -3   1   8      113.75      117.28      2.69 o 
  -2   1   8       13.78       13.90      1.18 o 
  -1   1   8      194.74      197.82      3.68 o 
   0   1   8      165.37      160.03      3.14 o 
   1   1   8      159.07      144.80      3.07 o 
   2   1   8       78.55       85.57      4.06 o 
   3   1   8       36.71       43.04      2.66 o 
   4   1   8        4.14        2.16      0.94 o 
   5   1   8        1.11        0.75      0.91 o 
   6   1   8        0.71        2.35      1.31 o 
   7   1   8        3.02        4.74      1.57 o 
   8   1   8       20.38       27.66      2.88 o 
   9   1   8        3.31        1.64      2.96 o 
  10   1   8       12.13       12.13      2.43 o 
 -10   2   8        5.04        5.52      2.74 o 
  -9   2   8        3.52        6.89      2.58 o 
  -8   2   8       21.12       21.61      3.56 o 
  -7   2   8        1.75        0.39      1.31 o 
  -6   2   8      519.61      512.97      9.34 o 
  -5   2   8        2.27        0.89      0.77 o 
  -3   2   8        9.56        8.70      1.24 o 
  -2   2   8        2.92        5.09      0.91 o 
  -1   2   8        6.14        4.57      0.76 o 
   0   2   8        6.76        5.47      0.81 o 
   1   2   8       14.21       17.25      1.55 o 
   2   2   8      219.93      210.32      4.61 o 
   3   2   8      140.72      126.42      3.63 o 
   4   2   8      138.71      139.34      5.22 o 
   5   2   8       43.01       44.46      2.75 o 
   6   2   8        2.59        1.90      1.34 o 
   7   2   8       20.81       20.78      2.34 o 
   8   2   8        7.02       11.97      2.11 o 
   9   2   8        1.24        0.53      2.76 o 
  10   2   8        0.04       -2.42      1.61 o 
 -10   3   8        5.97        0.65      2.99 o 
  -9   3   8        0.08       -1.69      1.95 o 
  -8   3   8      170.13      157.54      6.43 o 
  -7   3   8        1.08        0.70      1.93 o 
  -6   3   8      392.33      390.79      9.66 o 
  -5   3   8       90.18       74.26      4.00 o 
  -4   3   8        8.38        6.78      1.58 o 
  -3   3   8      186.75      205.17      4.51 o 
  -2   3   8      291.97      317.38      6.67 o 
  -1   3   8      778.84      822.45     12.78 o 
   0   3   8     2364.63     2356.07     27.45 o 
   1   3   8      177.33      184.26      3.67 o 
   2   3   8      572.64      595.50      8.53 o 
   3   3   8      460.88      450.00      8.00 o 
   4   3   8       50.81       57.87      2.98 o 
   5   3   8       37.23       42.12      2.78 o 
   6   3   8       29.13       30.46      2.59 o 
   7   3   8       29.32       36.43      4.21 o 
   8   3   8        3.80        4.84      2.66 o 
   9   3   8       71.41       84.18      4.64 o 
  10   3   8       53.35       53.72      4.77 o 
 -10   4   8        0.25        0.29      2.33 o 
  -9   4   8      101.62      114.81      6.23 o 
  -8   4   8       92.70       90.50      5.63 o 
  -7   4   8      174.32      176.95      6.65 o 
  -6   4   8       47.64       42.95      3.67 o 
  -5   4   8       84.02       82.41      4.38 o 
  -4   4   8      160.27      180.87      5.02 o 
  -3   4   8       89.04       96.47      5.02 o 
  -2   4   8       80.35       96.28      2.93 o 
  -1   4   8       76.76       90.07      2.81 o 
   0   4   8      332.48      339.90      6.58 o 
   1   4   8        1.52        0.05      0.73 o 
   2   4   8       52.70       56.26      2.24 o 
   3   4   8      148.37      139.99      4.27 o 
   4   4   8      431.72      432.38      8.11 o 
   5   4   8       20.90       22.74      2.17 o 
   6   4   8       46.60       39.01      3.47 o 
   7   4   8        3.34        3.43      1.97 o 
   8   4   8        1.62       -0.99      1.41 o 
   9   4   8        5.06        5.42      1.97 o 
 -10   5   8        1.29        0.68      2.59 o 
  -9   5   8        2.48        1.41      2.69 o 
  -8   5   8       64.95       50.58      4.51 o 
  -7   5   8       28.32       26.29      3.40 o 
  -6   5   8        0.92       -1.07      1.74 o 
  -5   5   8       26.97       19.32      2.66 o 
  -4   5   8      348.84      383.72      9.05 o 
  -3   5   8       82.45       85.88      3.34 o 
  -2   5   8       20.42       16.08      1.50 o 
  -1   5   8       68.64       60.22      2.70 o 
   0   5   8       65.88       74.69      2.84 o 
   1   5   8        9.09        9.28      1.04 o 
   2   5   8       12.46        8.75      1.39 o 
   3   5   8        4.71        2.83      1.25 o 
   4   5   8        0.00        2.65      1.23 o 
   5   5   8      163.35      161.47      6.08 o 
   6   5   8        0.20       -0.65      1.24 o 
   7   5   8       35.82       44.18      3.17 o 
   8   5   8       22.17       18.23      2.47 o 
   9   5   8        0.05       -2.13      1.59 o 
  -9   6   8       20.39       25.36      3.93 o 
  -8   6   8       16.90       17.07      3.28 o 
  -7   6   8       34.35       32.36      3.68 o 
  -6   6   8      204.40      201.24      7.09 o 
  -5   6   8      189.03      185.00      6.44 o 
  -4   6   8        7.97        7.73      1.97 o 
  -3   6   8       34.16       30.84      2.41 o 
  -2   6   8        0.00       -0.77      0.79 o 
  -1   6   8       18.67       17.62      1.57 o 
   0   6   8        1.64        2.52      1.07 o 
   1   6   8       75.83       88.33      3.19 o 
   2   6   8       19.72       20.83      1.55 o 
   3   6   8        9.08        9.86      1.33 o 
   4   6   8       94.04       95.40      3.61 o 
   5   6   8        4.62        5.12      1.52 o 
   6   6   8        4.54        3.55      1.55 o 
   7   6   8       32.97       33.77      2.92 o 
   8   6   8        2.38        0.20      1.61 o 
   9   6   8        1.78        2.29      1.88 o 
  -9   7   8       37.46       48.02      6.90 o 
  -8   7   8        0.59       -1.39      2.56 o 
  -7   7   8       49.07       57.98     11.50 o 
  -6   7   8        1.31        3.09      4.02 o 
  -5   7   8      108.15      112.00      5.23 o 
  -4   7   8      291.71      329.29      8.52 o 
  -3   7   8       12.35       15.00      1.99 o 
  -2   7   8        1.56        0.09      1.15 o 
  -1   7   8      146.05      148.83      3.69 o 
   0   7   8       15.85       26.29      1.98 o 
   1   7   8       64.55       75.71      3.31 o 
   2   7   8       86.12       85.93      3.35 o 
   3   7   8       40.37       44.19      2.36 o 
   4   7   8       34.01       37.92      2.79 o 
   5   7   8      142.01      157.74      6.24 o 
   6   7   8       16.84       14.85      2.11 o 
   7   7   8        1.95        4.54      1.78 o 
   8   7   8        4.01        4.43      1.94 o 
  -8   8   8       16.13       23.72      4.72 o 
  -7   8   8       19.92       23.60      4.37 o 
  -6   8   8       38.74       37.71      5.54 o 
  -5   8   8       40.44       42.91      4.94 o 
  -4   8   8        5.32        5.23      2.62 o 
  -3   8   8       51.44       58.51      4.16 o 
  -2   8   8        3.80        2.54      1.62 o 
  -1   8   8      249.58      251.70      7.25 o 
   0   8   8       11.87       14.85      1.93 o 
   1   8   8      150.42      156.84     10.01 o 
   2   8   8       19.31       19.42      2.70 o 
   3   8   8       80.95       77.41      5.55 o 
   4   8   8        6.53        8.21      1.99 o 
   5   8   8        0.07       -0.94      1.45 o 
   6   8   8        0.43        2.54      1.80 o 
   7   8   8       50.26       58.00      4.45 o 
   8   8   8        2.04        4.60      2.28 o 
  -8   9   8        3.20        6.94      3.71 o 
  -7   9   8        3.50       -1.56      2.44 o 
  -6   9   8       20.95       23.28      9.21 o 
  -5   9   8        5.99        8.52      3.09 o 
  -4   9   8       53.33       45.86      4.89 o 
  -3   9   8       44.10       48.22      4.78 o 
  -2   9   8       38.16       38.52      3.40 o 
  -1   9   8        3.62        1.24      1.65 o 
   0   9   8      160.94      153.27      4.87 o 
   1   9   8      128.03      135.06      5.62 o 
   2   9   8        5.80        4.16      3.36 o 
   3   9   8       18.05       12.44      2.25 o 
   4   9   8        3.32        4.27      1.77 o 
   5   9   8        0.02       -1.27      1.87 o 
   6   9   8       48.11       51.35      5.28 o 
   7   9   8       17.62       16.00      2.78 o 
  -7  10   8        1.61        0.99      3.12 o 
  -6  10   8        1.18        1.39      6.59 o 
  -5  10   8        0.59        1.48      2.62 o 
  -4  10   8       58.63       56.37      5.58 o 
  -3  10   8      141.79      143.36      7.27 o 
  -2  10   8       26.51       26.52      3.06 o 
  -1  10   8       41.65       47.27      3.73 o 
   0  10   8       19.75       18.78      2.37 o 
   1  10   8       48.96       45.50      3.07 o 
   2  10   8        0.03       -0.07      1.39 o 
   3  10   8       11.57       12.47      2.27 o 
   4  10   8       32.39       42.09      3.76 o 
   5  10   8       37.26       27.10      5.14 o 
   6  10   8        7.51        8.62      4.47 o 
  -5  11   8        6.82       12.86      4.76 o 
  -4  11   8       57.79       57.41      8.35 o 
  -3  11   8        9.93       14.09      4.53 o 
  -2  11   8        2.34        0.23      2.71 o 
  -1  11   8       23.92       33.95      6.23 o 
   0  11   8        0.35        0.18      1.87 o 
   1  11   8        2.25        3.47      2.17 o 
   2  11   8        0.88        0.90      2.13 o 
   3  11   8        5.18        3.37      2.43 o 
   4  11   8       15.81       17.50      3.43 o 
   5  11   8       22.41       19.90      5.16 o 
  -4  12   8        0.21       -1.30      3.43 o 
  -3  12   8       48.74       54.37      7.92 o 
  -2  12   8       17.41       13.62      4.50 o 
  -1  12   8        0.47       -1.89      2.58 o 
   0  12   8       18.76       12.27      3.13 o 
   1  12   8       48.34       34.56      4.40 o 
   2  12   8        0.59       -0.79      2.09 o 
   3  12   8        8.97        7.23      2.95 o 
 -10   1   9        0.32       -1.38      2.42 o 
  -9   1   9        5.45        1.64      2.33 o 
  -8   1   9      157.19      167.72      6.52 o 
  -7   1   9       19.03       20.56      2.96 o 
  -6   1   9       77.51       69.35      3.28 o 
  -5   1   9       76.95       74.74      3.04 o 
  -4   1   9      199.33      191.35      3.87 o 
  -3   1   9      112.63      102.84      2.60 o 
  -2   1   9       35.94       36.85      1.35 o 
  -1   1   9      110.81       86.67      3.84 o 
   0   1   9      128.13      122.19      2.79 o 
   1   1   9       22.45       19.39      1.53 o 
   2   1   9        1.61        0.08      0.74 o 
   3   1   9       18.27       24.55      2.24 o 
   4   1   9        6.16        9.30      1.78 o 
   5   1   9      154.98      161.57      4.72 o 
   6   1   9        0.02        0.08      1.24 o 
   7   1   9        3.75        3.02      1.48 o 
   8   1   9        0.81        1.02      1.62 o 
   9   1   9        9.15       14.13      2.39 o 
 -10   2   9        6.37        6.38      3.66 o 
  -9   2   9       28.71       33.75      3.96 o 
  -8   2   9      189.59      164.09     10.51 o 
  -7   2   9       51.12       47.01      3.97 o 
  -6   2   9        6.21        6.35      2.00 o 
  -5   2   9       93.65       92.48      6.67 o 
  -3   2   9        3.49        1.24      0.81 o 
  -2   2   9       63.53       63.69      1.98 o 
  -1   2   9        0.48       -0.21      0.55 o 
   0   2   9      180.68      160.55      3.54 o 
   1   2   9      106.37      121.21      3.17 o 
   2   2   9      273.53      286.59      6.44 o 
   3   2   9       19.06       15.65      1.89 o 
   4   2   9       17.59       19.28      1.95 o 
   5   2   9       58.65       60.92      3.55 o 
   6   2   9       46.51       51.30      4.25 o 
   7   2   9        0.00        0.77      1.64 o 
   8   2   9       40.94       47.94      3.46 o 
   9   2   9       15.10        9.29      2.21 o 
 -10   3   9        0.07        0.46      2.97 o 
  -9   3   9        0.24        1.13      2.44 o 
  -8   3   9      240.07      255.10     11.03 o 
  -7   3   9      144.55      130.79      5.95 o 
  -6   3   9       18.42       18.34      2.71 o 
  -5   3   9      212.84      200.17      6.79 o 
  -4   3   9      148.58      148.71      4.61 o 
  -3   3   9      239.61      254.27      5.32 o 
  -2   3   9       86.20       88.14      3.47 o 
  -1   3   9      284.58      302.20      5.74 o 
   0   3   9      150.52      144.03      3.10 o 
   1   3   9      146.54      135.33      3.89 o 
   2   3   9      133.67      130.76      3.26 o 
   3   3   9      429.56      424.20      7.88 o 
   4   3   9       23.78       25.82      2.26 o 
   5   3   9        0.00        0.16      1.21 o 
   6   3   9        5.95        5.04      1.64 o 
   7   3   9        0.12        0.69      1.78 o 
   8   3   9        4.67        3.60      1.75 o 
   9   3   9        6.43        5.17      2.10 o 
 -10   4   9       29.04       32.73      4.36 o 
  -9   4   9        0.15        2.33      2.53 o 
  -8   4   9       12.26       11.56      2.85 o 
  -7   4   9       76.96       90.76      5.15 o 
  -6   4   9      186.88      191.38      6.70 o 
  -5   4   9        0.01       -2.23      1.48 o 
  -4   4   9        7.63       11.06      1.86 o 
  -3   4   9      138.07      141.95      3.93 o 
  -2   4   9       19.48       21.57      1.73 o 
  -1   4   9        0.24        0.73      0.88 o 
   0   4   9      193.26      202.74      5.97 o 
   1   4   9      154.18      137.67      3.24 o 
   2   4   9       55.52       51.56      2.34 o 
   3   4   9       12.76       14.87      1.73 o 
   4   4   9      214.57      216.55      5.69 o 
   5   4   9        0.11       -1.71      1.14 o 
   6   4   9        2.30        2.10      1.43 o 
   7   4   9        0.40       -0.32      1.43 o 
   8   4   9        0.02        0.12      1.61 o 
   9   4   9       36.85       42.08      3.59 o 
  -9   5   9        0.51       -0.17      2.55 o 
  -8   5   9       49.38       55.32      4.75 o 
  -7   5   9      305.42      333.90      9.55 o 
  -6   5   9       95.01       94.31      5.14 o 
  -5   5   9        7.90        8.05      2.20 o 
  -4   5   9        0.35       -0.19      1.34 o 
  -3   5   9        8.86        7.57      1.53 o 
  -2   5   9       22.25       27.59      1.98 o 
  -1   5   9        7.98        9.63      1.32 o 
   0   5   9       81.78       73.55      2.98 o 
   1   5   9      133.44      133.49      3.97 o 
   2   5   9      372.89      374.86      6.35 o 
   3   5   9       93.50       81.92      2.89 o 
   4   5   9      189.24      209.84      5.39 o 
   5   5   9       10.61       14.93      1.98 o 
   6   5   9        0.09       -0.26      1.33 o 
   7   5   9        8.41        6.64      1.87 o 
   8   5   9        0.01        1.04      1.65 o 
  -9   6   9       17.91       22.10      4.06 o 
  -8   6   9        6.05        1.64      2.42 o 
  -7   6   9        0.44       -0.15      2.22 o 
  -6   6   9       37.06       37.54      3.70 o 
  -5   6   9       46.30       53.38      4.07 o 
  -4   6   9      288.32      269.22      7.62 o 
  -3   6   9       31.11       31.82      2.55 o 
  -2   6   9       18.65       16.82      1.97 o 
  -1   6   9        0.19        0.94      0.92 o 
   0   6   9        0.84        0.75      1.05 o 
   1   6   9       42.26       44.26      2.72 o 
   2   6   9        6.54       11.07      1.63 o 
   3   6   9        5.35        4.18      1.40 o 
   4   6   9       94.72       95.78      3.66 o 
   5   6   9      171.26      150.61      4.80 o 
   6   6   9        5.28        3.18      1.61 o 
   7   6   9       19.97       22.87      2.58 o 
   8   6   9        4.07        3.65      1.94 o 
  -8   7   9        0.69       -1.22      5.24 o 
  -7   7   9       55.95       54.39      5.80 o 
  -6   7   9       34.92       40.63      5.53 o 
  -5   7   9      204.15      221.68      9.15 o 
  -4   7   9       11.56        9.67      2.82 o 
  -3   7   9       59.60       60.87      4.19 o 
  -2   7   9       43.49       39.20      3.36 o 
  -1   7   9      102.87      101.33      3.70 o 
   0   7   9       28.65       32.14      2.10 o 
   1   7   9       51.39       46.95      2.85 o 
   2   7   9        4.32        3.95      1.41 o 
   3   7   9      139.02      132.35      4.39 o 
   4   7   9       11.35       14.39      2.38 o 
   5   7   9       21.31       21.87      2.33 o 
   6   7   9       16.18       18.77      2.37 o 
   7   7   9       57.24       55.10      3.71 o 
   8   7   9        2.29        2.82      1.91 o 
  -8   8   9        0.33        0.18      4.14 o 
  -7   8   9        6.89        9.69      3.38 o 
  -6   8   9       26.44       29.20      4.58 o 
  -5   8   9      190.20      202.39     12.34 o 
  -4   8   9        4.37        0.81      2.38 o 
  -3   8   9       29.31       35.97      3.55 o 
  -2   8   9        2.54        6.20      2.02 o 
  -1   8   9       73.82       66.81      4.26 o 
   0   8   9      231.53      218.48      5.92 o 
   1   8   9        2.00        0.68      1.59 o 
   2   8   9      272.22      289.52      8.16 o 
   3   8   9       28.31       25.45      2.91 o 
   4   8   9       55.74       55.59      4.15 o 
   5   8   9       56.73       59.51      5.47 o 
   6   8   9        1.32        0.55      2.23 o 
   7   8   9        6.54        5.40      2.88 o 
  -7   9   9        0.79        3.50      3.21 o 
  -6   9   9        0.01        0.95      2.90 o 
  -5   9   9       69.56       68.87      6.21 o 
  -4   9   9      228.10      268.14     10.35 o 
  -3   9   9       77.82       85.61      5.26 o 
  -2   9   9        4.70        7.04      2.15 o 
  -1   9   9        8.39        8.97      2.18 o 
   0   9   9       10.18        8.64      1.82 o 
   1   9   9      146.81      141.87      5.52 o 
   2   9   9        0.96        0.81      1.61 o 
   3   9   9        0.94        0.20      1.59 o 
   4   9   9        0.11       -0.15      2.03 o 
   5   9   9       16.23       16.10      5.50 o 
   6   9   9        4.97        1.88      2.47 o 
  -6  10   9       13.14       14.48      3.88 o 
  -5  10   9       26.76       31.97      4.72 o 
  -4  10   9       13.99       25.16      4.12 o 
  -3  10   9       47.90       55.71      9.59 o 
  -2  10   9       52.99       59.52      5.12 o 
  -1  10   9       26.59       19.22      2.78 o 
   0  10   9       31.10       27.00      2.59 o 
   1  10   9       38.46       29.08      2.71 o 
   2  10   9       13.45       11.10      2.97 o 
   3  10   9       10.26       12.39      2.37 o 
   4  10   9       16.73       16.93      3.67 o 
   5  10   9        3.71        8.51      2.88 o 
  -5  11   9        1.07        7.04      4.66 o 
  -4  11   9        0.04        4.23      3.98 o 
  -3  11   9        0.12        3.78      3.37 o 
  -2  11   9        8.26        9.43      4.25 o 
  -1  11   9        0.18        1.52      3.24 o 
   0  11   9       27.86       26.15      4.01 o 
   1  11   9       29.57       25.05      3.70 o 
   2  11   9       21.56       23.47      6.65 o 
   3  11   9        2.54        3.18      4.69 o 
   4  11   9        3.96        4.63      3.53 o 
  -3  12   9        0.05       -1.90      3.33 o 
  -2  12   9        4.41       12.06      4.51 o 
  -1  12   9        0.30       -0.57      3.01 o 
   0  12   9        5.82        4.07      2.37 o 
   1  12   9        1.45       -0.34      2.02 o 
   2  12   9        3.85        2.12      2.30 o 
 -10   0  10        0.11        2.53      5.52 o 
  -9   0  10        0.80        3.39      5.66 o 
  -8   0  10        0.98        1.89      4.85 o 
  -7   0  10      516.53      551.83     23.56 o 
  -6   0  10       93.23       81.56      9.19 o 
  -5   0  10        0.69       -1.24      1.53 o 
  -4   0  10       13.43        8.93      2.41 o 
  -3   0  10      303.17      294.64     12.70 o 
  -2   0  10       34.41       27.70      2.18 o 
  -1   0  10       27.32       35.42      2.63 o 
   0   0  10       82.81       92.34      4.05 o 
   1   0  10       19.50       13.65      2.06 o 
   2   0  10       67.26       83.71      4.27 o 
   3   0  10        0.06       -0.51      1.44 o 
   4   0  10       85.59       95.73      5.14 o 
   5   0  10       21.62       18.29      3.06 o 
   6   0  10       21.93       23.17      3.48 o 
   7   0  10        6.01        6.13      2.46 o 
   8   0  10        0.02        0.08      2.17 o 
   9   0  10        0.01       -2.02      2.48 o 
 -10   1  10        6.46        4.00      4.34 o 
  -9   1  10       33.15       26.81      6.39 o 
  -8   1  10       18.18       24.54      4.86 o 
  -7   1  10        7.88        8.40      2.40 o 
  -6   1  10       74.74       75.51      4.45 o 
  -5   1  10      141.85      153.82      5.52 o 
  -4   1  10        1.10        1.32      1.12 o 
  -3   1  10        1.65        1.30      0.96 o 
  -2   1  10       36.06       35.35      1.41 o 
  -1   1  10        1.24        1.68      0.89 o 
   0   1  10      424.41      421.52      7.04 o 
   1   1  10       15.34       10.54      1.70 o 
   2   1  10       46.69       48.21      3.19 o 
   3   1  10        0.06        0.36      1.07 o 
   4   1  10        1.67        0.80      1.22 o 
   5   1  10        0.85        1.44      1.31 o 
   6   1  10       24.51       27.98      2.74 o 
   7   1  10       17.20       20.66      2.46 o 
   8   1  10       10.67       10.37      2.18 o 
   9   1  10        6.24        7.75      2.19 o 
 -10   2  10        8.04        6.31      4.57 o 
  -9   2  10       43.57       41.19      4.28 o 
  -8   2  10       16.66       17.08      3.09 o 
  -7   2  10       34.61       34.52      3.54 o 
  -6   2  10       11.29        9.98      2.28 o 
  -5   2  10      376.57      373.30      9.62 o 
  -4   2  10        5.61        5.32      1.38 o 
  -3   2  10       44.48       46.72      4.09 o 
  -2   2  10        4.05        1.04      0.74 o 
  -1   2  10      102.10      109.20      3.36 o 
   0   2  10       22.89       27.53      1.68 o 
   1   2  10      189.30      184.38      4.20 o 
   2   2  10      123.70      118.70      4.06 o 
   3   2  10       60.95       64.78      3.06 o 
   4   2  10       74.61       77.50      3.34 o 
   5   2  10       19.42       17.23      2.29 o 
   6   2  10       35.98       33.66      2.79 o 
   7   2  10        0.52        0.51      1.45 o 
   8   2  10        0.19       -0.56      1.57 o 
   9   2  10        0.04        1.76      1.91 o 
  -9   3  10       34.19       25.77      3.78 o 
  -8   3  10       36.06       41.76      4.22 o 
  -7   3  10       38.12       39.38      4.45 o 
  -6   3  10      220.27      216.66      7.05 o 
  -5   3  10       13.49       11.89      2.32 o 
  -4   3  10       15.01       17.04      2.10 o 
  -3   3  10        2.21        2.03      1.13 o 
  -2   3  10      119.68      120.83      3.54 o 
  -1   3  10       50.52       50.87      2.31 o 
   0   3  10       24.66       24.67      1.97 o 
   1   3  10      166.96      174.20      3.81 o 
   2   3  10      634.50      617.27     10.27 o 
   3   3  10        0.00        0.57      1.21 o 
   4   3  10        4.56        9.21      1.76 o 
   5   3  10        7.14        5.91      1.67 o 
   6   3  10       14.68       18.37      2.30 o 
   7   3  10        0.71        0.72      1.52 o 
   8   3  10        8.72        7.46      2.03 o 
   9   3  10        1.16        0.16      1.86 o 
  -9   4  10        4.48        5.74      2.92 o 
  -8   4  10       28.36       37.83      4.41 o 
  -7   4  10        9.98        5.69      2.42 o 
  -6   4  10      103.31      125.79      5.67 o 
  -5   4  10      108.71      109.78      6.42 o 
  -4   4  10       48.04       45.32      3.11 o 
  -3   4  10      214.36      213.84      5.08 o 
  -2   4  10        1.49        1.18      1.01 o 
  -1   4  10       73.31       73.60      3.85 o 
   0   4  10        6.30        7.10      1.72 o 
   1   4  10       68.78       63.77      3.18 o 
   2   4  10       13.46       15.57      1.82 o 
   3   4  10      448.78      453.99     11.32 o 
   4   4  10       66.90       73.34      3.52 o 
   5   4  10       10.51       11.83      2.04 o 
   6   4  10       24.74       23.74      3.10 o 
   7   4  10        2.54        1.66      1.77 o 
   8   4  10       31.63       33.41      3.18 o 
  -9   5  10        4.78        4.35      2.71 o 
  -8   5  10        7.69       12.39      3.04 o 
  -7   5  10        0.07       -1.77      2.13 o 
  -6   5  10        9.45        6.18      2.42 o 
  -5   5  10        0.52        2.52      1.99 o 
  -4   5  10       17.55       21.76      2.37 o 
  -3   5  10      107.01      113.86      3.74 o 
  -2   5  10       12.42       12.11      1.85 o 
  -1   5  10       13.30       11.00      1.49 o 
   0   5  10        7.62        6.87      2.35 o 
   1   5  10       18.07       20.47      1.99 o 
   2   5  10        1.57        0.45      1.18 o 
   3   5  10        1.94        2.47      1.51 o 
   4   5  10      279.60      292.85      6.70 o 
   5   5  10        0.40       -1.11      1.33 o 
   6   5  10       25.77       21.10      2.45 o 
   7   5  10       11.47       12.29      2.26 o 
   8   5  10       34.66       47.07      3.64 o 
  -8   6  10        4.00        5.93      2.80 o 
  -7   6  10        7.81        2.23      2.90 o 
  -6   6  10       30.56       31.32      6.14 o 
  -5   6  10       24.02       19.58      2.92 o 
  -4   6  10       19.14       23.30      2.54 o 
  -3   6  10       12.55       17.08      2.15 o 
  -2   6  10       62.68       70.03      3.04 o 
  -1   6  10       22.12       21.72      1.89 o 
   0   6  10       26.39       23.48      2.18 o 
   1   6  10       25.52       21.06      2.13 o 
   2   6  10       11.01        8.92      1.60 o 
   3   6  10       17.88       17.31      2.12 o 
   4   6  10       66.41       67.48      5.04 o 
   5   6  10       83.86       78.30      5.90 o 
   6   6  10        2.88        2.13      2.42 o 
   7   6  10        0.26       -0.82      1.66 o 
  -8   7  10       14.35       18.06      8.14 o 
  -7   7  10        1.73        1.94      3.35 o 
  -6   7  10       11.03        8.49      6.29 o 
  -5   7  10        3.74        2.55      3.41 o 
  -4   7  10      197.11      199.12      9.52 o 
  -3   7  10       47.40       51.48      4.09 o 
  -2   7  10       67.44       62.15      4.32 o 
  -1   7  10        1.78       -0.01      1.47 o 
   0   7  10       20.91       19.81      2.05 o 
   1   7  10        7.91       11.09      1.73 o 
   2   7  10      139.81      149.95      5.22 o 
   3   7  10       84.84       79.20      3.88 o 
   4   7  10        8.46       11.35      2.27 o 
   5   7  10        3.53        3.44      1.92 o 
   6   7  10       14.81       19.36      2.96 o 
   7   7  10        5.63        4.97      2.32 o 
  -7   8  10        2.41        0.29      3.10 o 
  -6   8  10        3.56        5.11      3.45 o 
  -5   8  10       66.61       62.27      6.92 o 
  -4   8  10       99.77      113.27      6.69 o 
  -3   8  10       14.69       16.81      2.79 o 
  -2   8  10      142.89      129.40      5.60 o 
  -1   8  10      116.32      113.17      7.21 o 
   0   8  10      171.94      166.18      5.27 o 
   1   8  10       52.56       44.76      3.68 o 
   2   8  10       86.64      105.62      4.89 o 
   3   8  10        2.08        2.97      1.83 o 
   4   8  10        0.07        1.12      2.21 o 
   5   8  10       20.49       20.88      3.70 o 
   6   8  10       24.10       21.07      4.05 o 
  -6   9  10        0.23       -0.26      3.96 o 
  -5   9  10       68.90       74.91      6.68 o 
  -4   9  10      126.82      135.07      7.60 o 
  -3   9  10       20.69       26.85      3.28 o 
  -2   9  10        0.08        0.88      1.87 o 
  -1   9  10       14.13       16.98      2.66 o 
   0   9  10       34.37       39.86      3.13 o 
   1   9  10       83.89       78.19      6.14 o 
   2   9  10        0.07       -2.19      1.46 o 
   3   9  10        8.31        6.04      2.11 o 
   4   9  10        4.87        7.51      2.25 o 
   5   9  10        0.11        1.98      2.37 o 
  -5  10  10        4.19        5.18      3.01 o 
  -4  10  10        2.55        3.40      2.82 o 
  -3  10  10        3.74        6.23      3.14 o 
  -2  10  10       10.76       15.69      2.75 o 
  -1  10  10        1.51        1.78      1.82 o 
   0  10  10        1.75        4.11      1.79 o 
   1  10  10        0.42        1.66      1.54 o 
   2  10  10        0.68        1.37      1.78 o 
   3  10  10        1.48        1.32      1.86 o 
   4  10  10        1.37        4.45      2.07 o 
  -4  11  10       14.94       18.01      4.62 o 
  -3  11  10        9.55       11.33      4.44 o 
  -2  11  10        3.24        5.32      4.06 o 
  -1  11  10        7.14        4.40      2.63 o 
   0  11  10        0.23       -0.01      1.98 o 
   1  11  10       11.52        4.01      2.47 o 
   2  11  10        0.01       -2.73      1.82 o 
   3  11  10        4.54        2.97      2.42 o 
  -9   1  11       16.38        7.19      7.93 o 
  -8   1  11       71.08       95.53      7.89 o 
  -7   1  11       50.84       47.19      5.63 o 
  -6   1  11      147.90      156.32      8.18 o 
  -5   1  11       72.10       80.34      6.42 o 
  -4   1  11       64.70       70.15      3.26 o 
  -3   1  11        3.38        2.27      1.15 o 
  -2   1  11       59.02       51.70      2.18 o 
  -1   1  11       61.75       57.88      2.39 o 
   0   1  11       11.66       11.81      1.28 o 
   1   1  11       34.34       40.64      2.37 o 
   2   1  11       65.49       66.30      3.22 o 
   3   1  11       60.93       60.31      3.16 o 
   4   1  11       95.89       98.60      3.79 o 
   5   1  11       18.60       18.88      2.25 o 
   6   1  11        4.74        3.28      1.62 o 
   7   1  11        2.09        7.57      2.02 o 
   8   1  11        0.02        1.49      1.83 o 
  -9   2  11       41.63       60.71      6.98 o 
  -8   2  11       56.06       52.87     10.69 o 
  -7   2  11        8.48       13.08      3.23 o 
  -6   2  11       72.63       81.31      4.79 o 
  -5   2  11       35.48       40.20      3.46 o 
  -4   2  11       17.46       19.27      2.00 o 
  -3   2  11      152.17      152.01      4.36 o 
  -2   2  11       91.06       81.63      2.64 o 
  -1   2  11      479.58      449.94     14.18 o 
   0   2  11      313.63      289.33     14.63 o 
   1   2  11      346.84      362.31      7.22 o 
   2   2  11       21.34       21.75      1.98 o 
   3   2  11        1.37        0.33      1.16 o 
   4   2  11        4.17        4.62      1.50 o 
   5   2  11       14.35       15.46      2.10 o 
   6   2  11        0.61       -0.23      1.51 o 
   7   2  11       11.67        8.13      2.26 o 
   8   2  11       12.51       18.82      2.66 o 
  -9   3  11        8.02       17.29      4.73 o 
  -8   3  11        1.16        3.56      3.37 o 
  -7   3  11       81.92       81.57      5.35 o 
  -6   3  11      169.92      162.24      6.36 o 
  -5   3  11       23.92       20.75      2.78 o 
  -4   3  11        0.01        0.64      1.21 o 
  -3   3  11      283.11      291.07      6.19 o 
  -2   3  11       22.29       21.55      1.93 o 
  -1   3  11      140.26      130.50      3.38 o 
   0   3  11        0.00       -1.01      0.93 o 
   1   3  11       46.51       43.47      2.67 o 
   2   3  11        0.73       -0.03      1.33 o 
   3   3  11        4.91        4.25      1.40 o 
   4   3  11       87.25       87.19      3.70 o 
   5   3  11        0.57       -0.38      1.32 o 
   6   3  11        0.78       -1.16      1.61 o 
   7   3  11        9.01        7.67      2.04 o 
   8   3  11       19.77       18.89      2.71 o 
  -9   4  11        1.30        1.81      2.54 o 
  -8   4  11        4.35        5.94      2.92 o 
  -7   4  11      141.64      154.44      9.58 o 
  -6   4  11      191.35      198.10      7.16 o 
  -5   4  11       30.73       26.33      3.12 o 
  -4   4  11       12.20       13.50      2.33 o 
  -3   4  11       33.74       40.81      2.66 o 
  -2   4  11        3.94        4.90      1.86 o 
  -1   4  11      151.37      146.58      3.80 o 
   0   4  11       80.01       71.57      4.25 o 
   1   4  11      189.88      162.45      5.81 o 
   2   4  11        1.75        1.39      1.56 o 
   3   4  11      173.76      168.18      5.92 o 
   4   4  11      142.05      134.03      5.42 o 
   5   4  11        9.26        6.10      1.74 o 
   6   4  11       10.11       11.95      2.16 o 
   7   4  11       12.83       14.02      2.90 o 
   8   4  11       30.27       31.98      4.94 o 
  -8   5  11        6.09        5.67      2.89 o 
  -7   5  11        2.54        4.93      2.44 o 
  -6   5  11       27.98       42.20      4.03 o 
  -5   5  11      134.93      159.50      9.05 o 
  -4   5  11       26.12       33.58      2.92 o 
  -3   5  11       16.52       16.24      1.90 o 
  -2   5  11       11.99       11.34      1.61 o 
  -1   5  11      265.78      274.34      5.33 o 
   0   5  11        0.27       -0.32      1.12 o 
   1   5  11        7.69        8.43      1.59 o 
   2   5  11        0.04        1.90      1.27 o 
   3   5  11       24.86       18.32      2.47 o 
   4   5  11       21.26       26.02      3.18 o 
   5   5  11       54.47       48.64      4.08 o 
   6   5  11        0.07       -0.17      1.84 o 
   7   5  11       23.62       29.09      3.48 o 
  -8   6  11        2.08        0.44      3.81 o 
  -7   6  11        3.88        7.54      2.71 o 
  -6   6  11        0.29        4.18      2.30 o 
  -5   6  11       28.71       39.27      5.54 o 
  -4   6  11       19.53       26.89      2.74 o 
  -3   6  11      194.49      219.87      5.41 o 
  -2   6  11       25.84       22.50      2.11 o 
  -1   6  11       77.08       75.07      3.45 o 
   0   6  11       48.40       48.59      3.07 o 
   1   6  11        0.94        0.22      1.18 o 
   2   6  11       12.02       16.20      2.08 o 
   3   6  11       68.96       75.23      3.94 o 
   4   6  11       23.62       40.85      4.64 o 
   5   6  11       36.23       47.41      4.09 o 
   6   6  11       15.97       11.98      3.12 o 
   7   6  11       18.87       17.69      3.06 o 
  -7   7  11        6.87        9.61      3.62 o 
  -6   7  11        0.66        4.30      3.94 o 
  -5   7  11       56.33       51.03      8.63 o 
  -4   7  11        3.03        3.01      2.11 o 
  -3   7  11       56.07       49.87      4.06 o 
  -2   7  11        6.06        5.07      2.09 o 
  -1   7  11        2.66        1.42      1.34 o 
   0   7  11       10.64       10.65      1.88 o 
   1   7  11        8.22        9.26      2.10 o 
   2   7  11      237.41      229.90      9.00 o 
   3   7  11       40.65       33.43      3.17 o 
   4   7  11        7.27       11.61      2.43 o 
   5   7  11        3.95        2.72      2.00 o 
   6   7  11        0.20        0.67      1.96 o 
  -6   8  11        5.50        4.18      2.92 o 
  -5   8  11      120.34      118.32      7.64 o 
  -4   8  11      167.55      165.93      8.19 o 
  -3   8  11       49.00       44.06      4.03 o 
  -2   8  11        6.76        4.78      2.19 o 
  -1   8  11        9.73        8.92      1.83 o 
   0   8  11        1.46        0.18      1.36 o 
   1   8  11      134.85      131.27      6.48 o 
   2   8  11        6.67       11.67      2.37 o 
   3   8  11        2.92        4.73      1.99 o 
   4   8  11       13.87       13.21      3.21 o 
   5   8  11        0.59        4.42      2.82 o 
  -5   9  11       96.33      112.16      8.12 o 
  -4   9  11        5.68        4.06      2.81 o 
  -3   9  11        9.89        9.20      2.44 o 
  -2   9  11       14.49       11.74      2.61 o 
  -1   9  11       13.35       15.53      2.30 o 
   0   9  11       30.54       27.25      2.70 o 
   1   9  11        0.39       -1.47      1.68 o 
   2   9  11       13.28       14.47      2.53 o 
   3   9  11        0.00       -0.38      1.78 o 
   4   9  11        7.74       12.19      3.15 o 
  -4  10  11       25.51       14.25     10.68 o 
  -3  10  11        0.04        3.92      2.35 o 
  -2  10  11       24.70       26.01      3.34 o 
  -1  10  11        5.55        7.18      2.02 o 
   0  10  11        2.74        2.65      1.63 o 
   1  10  11        2.97        0.79      1.49 o 
   2  10  11       29.45       26.64      3.28 o 
   3  10  11        0.16        1.07      1.95 o 
  -1  11  11        1.49        0.06      1.92 o 
   0  11  11        1.77        6.60      2.72 o 
  -9   0  12        0.91        3.97      5.91 o 
  -8   0  12        0.92        5.34      5.31 o 
  -7   0  12       19.45       26.32      6.87 o 
  -6   0  12       18.57       14.25      5.33 o 
  -5   0  12      327.95      285.73     15.71 o 
  -4   0  12        5.09        5.25      2.66 o 
  -3   0  12        8.96       10.68      7.58 o 
  -2   0  12      129.78      116.14      6.25 o 
  -1   0  12      242.97      267.27      9.69 o 
   0   0  12       11.58       16.66      3.90 o 
   1   0  12       50.46       61.44      4.09 o 
   2   0  12       67.18       60.95      4.23 o 
   3   0  12       14.90       15.19      2.74 o 
   4   0  12       22.53       26.08      3.45 o 
   5   0  12        1.29        6.09      2.53 o 
   6   0  12        9.54        7.50      2.87 o 
   7   0  12       12.08        9.23      4.70 o 
  -8   1  12       27.60       30.84      7.06 o 
  -7   1  12        8.66       13.29      3.86 o 
  -6   1  12       52.47       63.46      6.32 o 
  -5   1  12      103.46      110.11      7.20 o 
  -4   1  12       31.12       30.87      2.98 o 
  -3   1  12      146.15      157.32      5.37 o 
  -2   1  12       11.63       14.94      1.49 o 
  -1   1  12        0.15        0.27      0.84 o 
   0   1  12        1.29        0.08      0.99 o 
   1   1  12       14.36       19.43      3.54 o 
   2   1  12        1.69        0.61      1.21 o 
   3   1  12        7.38        4.61      1.48 o 
   4   1  12        0.76        4.02      1.59 o 
   5   1  12       10.93       10.46      2.01 o 
   6   1  12        0.19       -0.18      1.54 o 
   7   1  12       12.49        7.85      2.11 o 
  -8   2  12       48.95       55.58      6.61 o 
  -7   2  12        0.01       -1.98      3.80 o 
  -6   2  12      175.11      165.83     17.84 o 
  -5   2  12        5.19        7.16      3.06 o 
  -4   2  12       50.90       57.62      3.17 o 
  -3   2  12        0.52       -1.47      1.01 o 
  -2   2  12       19.29       19.27      1.62 o 
  -1   2  12        6.69        6.33      1.14 o 
   0   2  12      105.36       96.51      3.46 o 
   1   2  12        1.22        2.21      1.43 o 
   2   2  12       34.13       35.31      3.09 o 
   3   2  12        0.64        2.27      1.56 o 
   4   2  12        0.42        0.93      1.33 o 
   5   2  12        7.29        8.59      1.94 o 
   6   2  12       18.85       20.97      3.68 o 
   7   2  12        3.05        1.96      1.88 o 
  -8   3  12       29.10       29.24      5.80 o 
  -7   3  12       42.83       59.00      6.37 o 
  -6   3  12       24.32       22.76      3.12 o 
  -5   3  12      259.81      286.81      8.46 o 
  -4   3  12       58.19       53.51      3.14 o 
  -3   3  12      170.44      184.07      4.95 o 
  -2   3  12       13.77       13.75      1.61 o 
  -1   3  12      101.18      104.31      3.15 o 
   0   3  12        4.63        1.99      1.22 o 
   1   3  12      176.91      161.20      4.73 o 
   2   3  12       27.25       24.00      2.69 o 
   3   3  12      164.74      164.97      8.49 o 
   4   3  12       37.46       34.61      3.40 o 
   5   3  12        7.82        6.81      2.22 o 
   6   3  12        3.69        5.88      1.91 o 
   7   3  12        0.03       -1.60      1.71 o 
  -8   4  12        0.04        0.81      3.61 o 
  -7   4  12       35.43       35.19      4.06 o 
  -6   4  12        1.04        1.36      1.97 o 
  -5   4  12        0.28       -0.36      1.83 o 
  -4   4  12        8.76        9.39      1.76 o 
  -3   4  12        3.76        0.73      1.23 o 
  -2   4  12       44.33       36.02      2.24 o 
  -1   4  12       85.92       81.73      2.98 o 
   0   4  12        0.50        0.26      1.12 o 
   1   4  12        1.94        3.38      1.38 o 
   2   4  12        8.31        8.28      1.92 o 
   3   4  12        0.00        3.10      1.72 o 
   4   4  12      115.63      113.23      5.22 o 
   5   4  12        3.07        4.64      2.08 o 
   6   4  12        0.06        1.93      2.02 o 
   7   4  12        1.78        1.69      2.06 o 
  -7   5  12        1.36        3.30      2.74 o 
  -6   5  12       12.57       16.06      3.00 o 
  -5   5  12       61.79       64.43      4.67 o 
  -4   5  12       32.82       30.73      2.89 o 
  -3   5  12       56.80       52.82      3.12 o 
  -2   5  12       50.58       54.35      3.07 o 
  -1   5  12       26.63       20.37      1.78 o 
   0   5  12        2.42        2.74      1.36 o 
   1   5  12        0.19        0.56      1.26 o 
   2   5  12        4.73        5.76      1.63 o 
   3   5  12       54.55       56.21      4.11 o 
   4   5  12       17.15       10.79      2.35 o 
   5   5  12        8.43        8.20      2.42 o 
   6   5  12        6.37        6.16      2.30 o 
  -7   6  12        1.12        6.58      3.51 o 
  -6   6  12        5.47       11.64      5.69 o 
  -5   6  12        2.64        2.88      2.04 o 
  -4   6  12        0.43        4.26      1.74 o 
  -3   6  12        0.27        0.39      1.27 o 
  -2   6  12        2.71        3.14      1.37 o 
  -1   6  12        1.11        1.25      1.09 o 
   0   6  12       64.31       61.36      3.13 o 
   1   6  12       17.54       18.58      2.42 o 
   2   6  12       70.58       65.06      3.73 o 
   3   6  12        5.24        5.05      2.01 o 
   4   6  12       77.22       81.30      5.16 o 
   5   6  12        8.61        6.33      2.79 o 
   6   6  12        1.99        5.15      3.29 o 
  -6   7  12        0.80       -1.56      2.52 o 
  -5   7  12        8.12        4.39      3.24 o 
  -4   7  12       45.27       44.21      4.20 o 
  -3   7  12        6.30        6.88      2.27 o 
  -2   7  12       11.43        9.85      2.38 o 
  -1   7  12       37.42       34.96      2.98 o 
   0   7  12        3.08        1.84      1.49 o 
   1   7  12       96.43       94.90      8.11 o 
   2   7  12        0.00        1.33      2.01 o 
   3   7  12       93.01       81.15      5.02 o 
   4   7  12        6.26        6.36      2.86 o 
   5   7  12       32.55       28.00      4.35 o 
  -5   8  12       13.67       13.81      4.72 o 
  -4   8  12        2.40        0.85      2.06 o 
  -3   8  12       17.21       23.44      3.38 o 
  -2   8  12        4.63        3.88      2.04 o 
  -1   8  12        2.28        3.40      1.63 o 
   0   8  12        2.86        2.34      1.63 o 
   1   8  12        0.07       -0.76      1.60 o 
   2   8  12       12.16       10.69      2.32 o 
   3   8  12        1.22       -2.55      1.70 o 
   4   8  12        0.56       -3.08      2.88 o 
  -4   9  12       21.61       20.51      4.00 o 
  -3   9  12        8.95       18.10      4.11 o 
  -2   9  12        5.52        6.75      2.42 o 
  -1   9  12       32.43       28.46      4.12 o 
   0   9  12        9.97        7.12      1.90 o 
   1   9  12        0.30        1.67      1.61 o 
   2   9  12        0.07       -1.18      3.69 o 
   3   9  12        0.06       -0.25      1.91 o 
  -2  10  12        6.31        4.75      2.32 o 
  -1  10  12        9.20        9.53      2.12 o 
   0  10  12        5.96        2.68      2.03 o 
   1  10  12       35.01       26.97      2.91 o 
  -8   1  13       15.82       26.83      5.38 o 
  -7   1  13       16.18        8.83      3.70 o 
  -6   1  13       13.24       24.31      4.54 o 
  -5   1  13        0.07        1.90      2.24 o 
  -4   1  13      416.21      423.70      9.82 o 
  -3   1  13        0.01        1.09      1.59 o 
  -2   1  13       17.85       12.39      2.09 o 
  -1   1  13        1.06        0.29      1.42 o 
   0   1  13       23.03       16.77      4.16 o 
   1   1  13        1.49        0.37      1.42 o 
   2   1  13       10.85       11.91      2.19 o 
   3   1  13        6.28        6.54      1.95 o 
   4   1  13       35.05       37.90      2.91 o 
   5   1  13       52.93       53.71      6.07 o 
   6   1  13        8.20        7.52      1.99 o 
   7   1  13        4.57        5.82      2.19 o 
  -8   2  13       35.23       38.17      7.39 o 
  -7   2  13        3.33        1.21      3.40 o 
  -6   2  13        0.01       -0.92      2.91 o 
  -5   2  13       63.05       70.47      5.29 o 
  -4   2  13       26.48       21.76      2.90 o 
  -3   2  13       20.33       19.51      3.43 o 
  -2   2  13       22.91       27.54      2.76 o 
  -1   2  13        6.53        7.33      1.24 o 
   0   2  13       31.88       23.78      2.17 o 
   1   2  13       41.95       45.98      3.54 o 
   2   2  13        0.04       -0.34      1.46 o 
   3   2  13        1.48        1.70      1.71 o 
   4   2  13        1.48        2.56      1.82 o 
   5   2  13        4.80        4.62      2.06 o 
   6   2  13        6.93       11.27      3.21 o 
  -7   3  13        1.83        3.74      3.41 o 
  -6   3  13       69.94       82.91      7.30 o 
  -5   3  13        0.29        5.77      2.40 o 
  -4   3  13        0.26        2.22      1.74 o 
  -3   3  13        0.02        1.06      1.26 o 
  -2   3  13        1.16        1.06      1.05 o 
  -1   3  13        0.39        1.19      1.01 o 
   0   3  13       22.25       14.43      1.89 o 
   1   3  13       12.12       11.28      1.83 o 
   2   3  13        0.71        0.64      1.60 o 
   3   3  13        9.70       10.69      2.35 o 
   4   3  13        9.13        5.80      2.07 o 
   5   3  13        0.21        1.86      1.86 o 
   6   3  13        0.49        1.81      2.00 o 
  -7   4  13       30.71       38.88     10.29 o 
  -6   4  13        0.44        2.67      2.95 o 
  -5   4  13        0.01        0.74      1.95 o 
  -4   4  13        4.55        3.15      1.50 o 
  -3   4  13        3.35        2.45      1.39 o 
  -2   4  13        1.48        3.05      1.15 o 
  -1   4  13       29.47       25.88      2.02 o 
   0   4  13       92.25       91.06      3.92 o 
   1   4  13       37.70       35.00      3.42 o 
   2   4  13        3.22        2.38      2.56 o 
   3   4  13       15.22       10.06      2.26 o 
   4   4  13        0.21        2.26      1.96 o 
   5   4  13        1.90        1.54      2.04 o 
   6   4  13        1.54        2.43      3.38 o 
  -7   5  13        1.16        7.36      3.69 o 
  -6   5  13       33.41       42.72      5.66 o 
  -5   5  13       30.82       41.10      3.98 o 
  -4   5  13       29.06       27.42      3.94 o 
  -3   5  13       32.66       41.15      3.02 o 
  -2   5  13       19.56       19.53      1.89 o 
  -1   5  13       12.67       12.85      1.66 o 
   0   5  13       46.23       46.04      3.16 o 
   1   5  13       36.65       32.84      2.74 o 
   2   5  13        1.83        2.06      1.53 o 
   3   5  13        0.09        1.12      1.76 o 
   4   5  13       24.67       29.32      4.40 o 
   5   5  13       22.47       25.47      4.87 o 
  -6   6  13        0.23        3.58      2.94 o 
  -5   6  13        1.27        2.28      2.08 o 
  -4   6  13      130.29      136.53      5.90 o 
  -3   6  13       92.12       91.39      4.13 o 
  -2   6  13        0.67        2.10      1.29 o 
  -1   6  13        0.82        2.38      1.20 o 
   0   6  13        0.01        0.44      1.08 o 
   1   6  13        5.29        7.22      2.81 o 
   2   6  13        7.32        8.40      1.93 o 
   3   6  13       59.87       67.31      4.75 o 
   4   6  13        0.04        1.70      2.05 o 
   5   6  13       97.23       88.03      6.60 o 
  -5   7  13       11.26        6.83      3.13 o 
  -4   7  13       14.38       18.36      5.88 o 
  -3   7  13        1.02        0.08      1.99 o 
  -2   7  13        1.32        0.26      1.44 o 
  -1   7  13       21.17       20.44      2.49 o 
   0   7  13        0.84        2.54      1.66 o 
   1   7  13       20.51       19.77      2.87 o 
   2   7  13       34.59       26.35      4.33 o 
   3   7  13        7.17        8.55      3.78 o 
   4   7  13        2.73        0.98      3.51 o 
  -4   8  13       13.60       17.35      3.25 o 
  -3   8  13        2.85        2.82      2.14 o 
  -2   8  13        0.31        0.19      1.57 o 
  -1   8  13        1.60        1.84      1.68 o 
   0   8  13        3.87        5.68      1.88 o 
   1   8  13        0.60        0.51      3.05 o 
   2   8  13       24.50       21.11      3.15 o 
   3   8  13        2.09        1.48      1.92 o 
  -2   9  13        4.42        4.03      1.89 o 
  -1   9  13        5.12        1.97      2.10 o 
   0   9  13        5.19        5.77      1.91 o 
   1   9  13        0.47        0.84      1.61 o 
  -7   0  14        4.92        3.86      4.94 o 
  -6   0  14        0.66        8.73      5.18 o 
  -5   0  14       12.54       15.45      3.79 o 
  -4   0  14       85.41      110.51      8.08 o 
  -3   0  14       11.46        6.80      3.01 o 
  -2   0  14       20.12       13.49      3.57 o 
  -1   0  14       17.33       15.89      7.36 o 
   0   0  14       21.18       19.28      5.11 o 
   1   0  14       51.91       40.13      6.66 o 
   2   0  14      114.74      119.90     10.04 o 
   3   0  14        1.62        4.12      4.02 o 
   4   0  14        7.92        5.71      3.90 o 
   5   0  14        2.07        5.25      2.65 o 
   6   0  14        5.79        2.76      2.79 o 
  -7   1  14        0.24        3.26      3.38 o 
  -6   1  14        9.12       13.66      3.87 o 
  -5   1  14       68.44       69.26      5.45 o 
  -4   1  14       19.85       25.77      3.02 o 
  -3   1  14       54.81       61.71      4.22 o 
  -2   1  14        2.14       -0.98      1.45 o 
  -1   1  14        1.49        2.03      1.62 o 
   0   1  14       65.60       68.07      6.02 o 
   1   1  14       23.92       11.67      8.21 o 
   2   1  14       25.37       20.88      3.85 o 
   3   1  14        9.92        7.76      2.18 o 
   4   1  14        3.78        4.35      2.14 o 
   5   1  14        0.66        1.16      1.93 o 
   6   1  14       12.35       13.64      2.89 o 
  -7   2  14       10.68       11.05      3.90 o 
  -6   2  14       20.37       28.01      4.70 o 
  -5   2  14       94.66       87.53      6.06 o 
  -4   2  14      114.60      113.57      5.57 o 
  -3   2  14        2.25        3.92      1.81 o 
  -2   2  14        0.02        1.04      1.54 o 
  -1   2  14        0.30        0.15      1.42 o 
   0   2  14        7.01        5.21      2.46 o 
   1   2  14       11.68       14.43      3.28 o 
   2   2  14        1.55        1.23      1.65 o 
   3   2  14        1.80        3.14      2.89 o 
   4   2  14        4.20        8.51      2.27 o 
   5   2  14       17.41       20.83      3.06 o 
  -6   3  14       16.56       21.67      4.43 o 
  -5   3  14       49.88       42.12      4.46 o 
  -4   3  14       15.19       20.89      2.75 o 
  -3   3  14        0.84        1.14      1.64 o 
  -2   3  14        4.22        3.99      1.77 o 
  -1   3  14       14.35       10.87      1.90 o 
   0   3  14       33.19       35.25      2.77 o 
   1   3  14        0.56       -1.63      1.44 o 
   2   3  14       40.30       41.40      3.68 o 
   3   3  14       12.25        8.40      2.35 o 
   4   3  14        9.09       15.92      2.80 o 
   5   3  14        4.24        6.71      2.42 o 
  -6   4  14       23.42       28.21      5.16 o 
  -5   4  14        3.43        1.55      2.25 o 
  -4   4  14       44.93       55.62      4.14 o 
  -3   4  14        5.99        6.61      1.85 o 
  -2   4  14       20.44       21.01      2.76 o 
  -1   4  14        0.08        0.24      1.12 o 
   0   4  14       17.51       16.57      2.13 o 
   1   4  14        0.18       -0.22      1.29 o 
   2   4  14        0.09        1.44      1.81 o 
   3   4  14       42.07       35.28      3.66 o 
   4   4  14       59.93       50.35      4.34 o 
   5   4  14        0.06        1.42      2.40 o 
  -5   5  14       32.24       41.44      5.30 o 
  -4   5  14       24.32       24.47      2.84 o 
  -3   5  14        3.90        2.79      1.59 o 
  -2   5  14        0.23        0.12      1.18 o 
  -1   5  14        9.33        8.87      1.55 o 
   0   5  14       63.15       65.57      3.20 o 
   1   5  14       26.23       21.56      2.41 o 
   2   5  14        0.59        0.11      1.68 o 
   3   5  14       33.90       34.11      3.67 o 
   4   5  14      110.15      119.81      6.11 o 
  -5   6  14        0.01        3.07      3.29 o 
  -4   6  14       57.74       70.27      5.34 o 
  -3   6  14        6.24        9.21      1.81 o 
  -2   6  14       56.85       53.93      3.04 o 
  -1   6  14        1.32        1.29      1.26 o 
   0   6  14       10.88        6.85      1.57 o 
   1   6  14        0.67        0.30      1.97 o 
   2   6  14        1.59        1.28      1.63 o 
   3   6  14       51.09       59.58      6.50 o 
  -4   7  14       38.75       36.48      7.33 o 
  -3   7  14       10.98       11.02      2.72 o 
  -2   7  14        7.97        2.39      1.70 o 
  -1   7  14        1.49       -1.61      1.42 o 
   0   7  14        2.94        2.38      1.70 o 
   1   7  14        1.87        3.84      2.03 o 
   2   7  14        9.44        5.60      2.26 o 
  -1   8  14       26.91       27.54      2.97 o 
   0   8  14       37.86       35.99      3.33 o 
  -6   1  15        9.99        4.75      3.37 o 
  -5   1  15        0.01        0.30      2.22 o 
  -4   1  15       15.94       17.25      2.73 o 
  -3   1  15        4.82        8.48      2.27 o 
  -2   1  15        4.64        5.13      2.53 o 
  -1   1  15       30.97       23.80      2.94 o 
   0   1  15       15.67       10.23      3.27 o 
   1   1  15        4.76        6.35      2.79 o 
   2   1  15        0.78        1.21      2.41 o 
   3   1  15        5.25        4.65      2.88 o 
   4   1  15        1.15       -0.77      2.57 o 
  -5   2  15        2.06        0.89      2.20 o 
  -4   2  15        6.10        3.86      2.09 o 
  -3   2  15        0.23        2.19      1.85 o 
  -2   2  15        0.56        2.16      1.67 o 
  -1   2  15       11.88       10.25      3.28 o 
   0   2  15       41.02       35.76      4.74 o 
   1   2  15        0.07       -1.49      2.24 o 
   2   2  15        1.91        2.73      2.61 o 
   3   2  15        0.66        0.56      2.52 o 
   4   2  15        8.46        8.17      2.45 o 
  -5   3  15        0.22        1.04      2.35 o 
  -4   3  15        0.05        0.48      1.86 o 
  -3   3  15        0.02       -0.02      1.73 o 
  -2   3  15        0.35        1.85      1.62 o 
  -1   3  15        4.49        3.85      1.84 o 
   0   3  15        0.37        1.20      1.90 o 
   1   3  15        0.86        0.17      2.29 o 
   2   3  15        1.31        0.37      2.69 o 
   3   3  15        0.02        3.19      2.02 o 
   4   3  15        0.26        3.73      2.20 o 
  -5   4  15       28.62       24.69      3.74 o 
  -4   4  15       23.22       21.48      4.04 o 
  -3   4  15        7.40        9.99      2.21 o 
  -2   4  15        0.12        1.89      1.75 o 
  -1   4  15       11.00       12.46      2.31 o 
   0   4  15       28.42       23.34      2.15 o 
   1   4  15        7.98        7.54      2.24 o 
   2   4  15        3.11        4.43      2.25 o 
   3   4  15        2.17       -0.24      1.97 o 
  -4   5  15       16.85       21.75      3.52 o 
  -3   5  15        7.34       10.08      2.37 o 
  -2   5  15        3.96        8.37      1.81 o 
  -1   5  15       20.75       18.51      2.00 o 
   0   5  15       27.80       31.68      2.55 o 
   1   5  15        0.01       -0.54      1.90 o 
   2   5  15        0.54       -0.97      2.11 o 
  -3   6  15       46.83       47.61      3.71 o 
  -2   6  15        5.23        4.62      1.89 o 
  -1   6  15       32.33       27.68      2.95 o 
   0   6  15       10.57        3.82      1.62 o 
   1   6  15        5.94        5.38      1.92 o 
  -4   0  16        4.37        5.88      3.13 o 
  -3   0  16      212.00      212.02     10.29 o 
  -2   0  16       10.40       17.16      3.85 o 
  -1   0  16       46.16       38.87      6.47 o 
   0   0  16       12.96        9.84      3.34 o 
   1   0  16       30.82       31.08      6.88 o 
   2   0  16        2.19        5.26      4.20 o 
   3   0  16        3.24        3.16      4.29 o 
  -4   1  16       67.30       66.48      4.79 o 
  -3   1  16        1.57        2.89      2.11 o 
  -2   1  16       33.05       33.24      3.45 o 
  -1   1  16        1.42        1.69      1.93 o 
   0   1  16        1.19       -0.93      1.79 o 
   1   1  16        0.95        0.47      2.47 o 
   2   1  16        7.82        6.25      5.19 o 
  -4   2  16        0.09        0.53      1.99 o 
  -3   2  16        1.57        1.45      1.93 o 
  -2   2  16       12.02       12.55      3.45 o 
  -1   2  16        5.33        6.17      2.11 o 
   0   2  16        0.08       -0.11      1.76 o 
   1   2  16        0.90        1.74      2.67 o 
   2   2  16        0.06        0.23      2.54 o 
  -3   3  16       16.64       15.32      2.72 o 
  -2   3  16       12.27       12.67      2.48 o 
  -1   3  16        1.64        5.30      1.98 o 
   0   3  16        0.50       -0.15      1.70 o 
   1   3  16       27.14       28.86      4.61 o 
   2   3  16       16.69       11.44      4.64 o 
  -2   4  16        0.10        1.74      1.80 o 
  -1   4  16       24.86       18.72      2.77 o 
   0   4  16        2.36        3.43      1.98 o 
   1   4  16        6.35        1.41      2.64 o 
                                                 
